# Supplementary material for: Metabolically diverse microorganisms mediating hydrocarbon cycling in the subseafloor sediment of the Challenger Deep
Source: mBio. 2026 Apr 13;17(5):e03943-25. doi: 10.1128/mbio.03943-25 (PMC13170169; doi:10.1128/mbio.03943-25)
Supplement: File S2 — Tables S1–S13. [file mbio.03943-25-s0002.xlsx]

## Sheet: Table S1
depth-cm	average depth-cm	n-Alkane-total (ng/g)	medium chain-alkane C18-C24(ng/g)	long chain-alkane C25-36 (ng/g)	C18	C19	C20	C21	C22	C23	C24	C25	C26	C27	C28	C29	C30	C31	C32	C33	C34	C35	C36	ACL-total	CPI-total	CPI-C18-24	CPI-C25-36	OEP
0-1	0.5	5170.4	4217.13	953.27	767.737	287.956	865.82	558.985	772.728	558.334	405.568	239.348	132.585	98.2998	83.327	89.6199	58.5893	77.6851	45.7865	44.7015	40.7955	26.2567	16.2748	22.2297	0.721288	0.635738	1.97389	0.621215
1-2	1.5	8723.92	6791.63	1932.29	2414.46	486.084	1601.16	481.266	912.688	480.362	415.611	205.999	174.677	151.939	170.611	192.597	183.712	204.041	173.322	160.071	131.61	104.806	78.9059	22.2071	0.520732	0.393973	1.30177	0.39432
2-4	3	5793.88	4943	850.875	1218.02	232.622	851.764	580.223	869.357	695.734	495.278	263.544	137.725	92.2315	66.8189	74.8159	49.2257	64.5087	27.0119	31.6324	17.5933	16.3493	9.41863	21.777	0.681215	0.596958	2.50672	0.548248
4-6	5	7271.73	6049.44	1222.29	1820.2	317.297	1463.95	522.84	925.229	569.357	430.563	221.238	132.176	104.757	98.8953	116.292	98.328	121.775	87.5497	84.7134	62.5896	54.8368	39.1421	21.8037	0.522861	0.417356	1.64386	0.409626
6-8	7	7947.73	6976.46	971.269	2691.25	576.461	1456.36	490.415	862.811	506.715	392.457	191.213	114.101	84.1652	77.4257	90.9047	73.1939	95.1364	63.0063	64.2602	47.4899	40.4369	29.9358	21.0235	0.528414	0.447189	1.72692	0.368405
8-10	9	6662.39	6287.46	374.931	3664.18	595.17	1400.25	116.135	375.24	39.4827	97.0102	26.3732	45.0349	37.4777	35.3185	50.1245	30.5374	55.3683	23.2886	31.1543	15.5771	15.1145	9.56221	19.5564	0.322791	0.269488	1.6632	0.169663
10-12	11	6483.15	3953.94	2529.2	2063.59	393.624	974.276	92.2371	294.07	42.715	93.4284	70.1138	128.315	167.456	204.045	257.141	258.843	309.216	286.241	265.82	233.316	195.025	153.672	23.7685	0.539107	0.273396	1.12595	0.382393
12-15	13.5	4793.18	4261.08	532.102	2159.82	239.291	1225.93	98.1208	400.24	39.5586	98.1208	34.129	51.9691	46.9274	48.8665	66.3188	48.0908	71.7484	39.9464	48.0908	31.802	27.9237	16.2888	20.4483	0.253216	0.159097	1.46641	0.163091
15-18	16.5	6086.46	5258.81	827.655	2541.48	430.115	1419.44	126.682	541.113	54.8955	145.081	43.4338	69.3735	63.0394	73.2946	91.6936	85.9628	105.267	73.5962	79.6287	57.0069	49.1647	36.1948	20.8178	0.312955	0.213187	1.26441	0.207022
18-21	19.5	5855.61	5578.88	276.727	2935.19	395.971	1428.18	126.143	491.17	52.4283	149.795	29.1706	49.4718	26.2141	26.6083	36.6604	17.936	40.6023	11.8259	20.8925	6.11006	7.29265	3.94197	19.6696	0.240141	0.198012	1.92899	0.143622
21-24	22.5	5510.23	4586.44	923.798	2039.12	407.697	1220.56	177.301	481.336	97.3417	163.079	56.2559	76.7988	68.8977	78.695	104.927	89.1245	115.04	84.6999	84.3838	63.5249	60.9966	40.4537	21.2918	0.391631	0.274132	1.31224	0.270402
24-27	25.5	5310.97	4330.92	980.051	1996.25	275.394	1224.05	140.313	470.881	80.3827	143.643	53.0336	65.638	61.8329	53.0336	78.2424	60.6438	89.182	64.4489	65.638	43.5208	317.964	26.8735	21.6707	0.41083	0.202111	2.49865	0.280064
27-28	27.5	6661.53	6355.29	306.236	3272.16	399.081	1710.46	156.709	591.44	67.7104	157.735	33.0858	41.2931	29.7516	25.9044	40.2672	21.5442	45.6533	16.1582	25.9044	8.46381	11.798	6.41197	19.7099	0.22629	0.182675	2.01031	0.138418
28-31	29.5	2474.76	1697.43	777.325	697.945	43.1015	471.953	61.9065	204.524	91.5284	126.476	74.2212	81.0442	61.5736	68.2302	78.8808	68.0638	90.197	65.2348	65.2348	49.4253	44.2664	30.9532	23.0352	0.428641	0.193881	1.35901	0.327768
37-40	38.5	1654.73	1355.85	298.875	580.526	26.9279	487.855	24.7445	158.656	26.2001	50.9446	23.0464	26.9279	31.2945	23.5316	41.2409	23.0464	50.4594	18.6797	27.1705	11.1593	14.0704	8.24818	21.4225	0.259846	0.087558	2.01212	0.190817
49-52	50.5	3597.31	1700.88	1896.43	766.266	37.9711	495.09	32.4302	188.552	58.6677	121.898	94.6832	138.521	139.01	159.544	193.115	187.085	222.123	196.537	183.337	151.884	132.165	98.4314	25.4303	0.541972	0.124623	1.18622	0.436735
58-61	59.5	1539.79	1303.05	236.745	440.574	30.3844	527.296	30.0679	180.091	31.3339	63.3008	26.9028	32.2834	26.2698	21.5223	32.5999	14.2427	37.664	9.17862	18.3572	3.79805	10.1281	3.79805	21.2826	0.236728	0.0995262	2.38328	0.188034
67-70	68.5	1829.39	1491.99	337.401	638.493	35.9916	469.952	27.5882	169.652	52.9567	97.3516	51.3712	57.5548	41.858	35.3574	41.3824	19.502	42.9679	10.9402	20.4534	4.75659	7.29344	3.96383	21.343	0.292219	0.124656	2.17902	0.213504
78-81	79.5	3211.01	2650.88	560.133	1281.13	45.3	845.656	28.9325	274.115	52.2438	123.5	51.2519	81.1763	49.7639	54.5584	58.6917	46.292	69.7687	40.6708	42.4895	25.1299	23.9726	16.3675	21.221	0.216294	0.0772037	1.40556	0.151479
90-93	91.5	1306.11	1093.98	212.129	305.735	23.5699	493.958	22.5598	173.744	20.8762	53.5373	18.5192	25.9269	22.223	16.8356	31.651	12.1217	40.4055	8.08111	19.8661	3.70384	9.09125	3.70384	21.5339	0.227302	0.0808691	2.65783	0.190242
99-102	100.5	1789.13	1448.42	340.707	609.152	38.4791	454.781	24.5418	156.492	56.8097	108.166	61.6575	63.9299	43.6299	33.7828	38.4791	17.4216	42.2664	8.78657	18.6336	3.02985	6.0597	3.02985	21.3785	0.308129	0.132375	2.42514	0.226631
108-111	109.5	500.696	174.101	326.595	17.1799	4.60492	69.9593	10.0954	37.902	14.5232	19.8366	22.6704	23.9102	35.7767	27.4524	53.665	25.3271	55.6133	19.1281	26.744	13.2834	13.9919	9.03273	26.7152	0.951351	0.23128	2.06156	0.903704
120-123	121.5	823.094	539.35	283.745	157.115	17.5875	194.3	17.755	74.3699	31.825	46.3975	32.83	30.82	30.82	25.125	39.865	18.5925	43.55	13.735	22.11	8.37499	11.39	6.53249	23.3413	0.513912	0.185467	2.18183	0.430568
129-131	129.5	1990.21	1599.96	390.252	753.48	31.9712	497.837	20.9335	159.729	44.6582	91.3463	48.4643	55.0615	37.8072	35.7773	44.4044	25.374	51.3823	19.6648	28.292	13.0676	22.0754	8.88089	21.4586	0.28188	0.0997075	1.9111	0.198762
140-143	141.5	713.681	151.278	562.403	5.56301	3.58904	62.4493	9.69041	36.0699	14.3562	19.5603	24.226	29.0712	42.5301	41.4534	69.2685	53.6561	86.8548	53.2972	59.3986	41.8123	34.9931	25.8411	28.6372	0.97768	0.24978	1.45762	0.93528
149-152	150.5	1070.78	695.476	375.302	230.787	15.7284	242.623	17.9086	86.8956	38.9317	62.6022	42.0463	43.1364	40.1775	35.6615	47.0295	26.3178	51.2342	20.2445	28.9652	12.3024	16.9742	11.2123	23.3554	0.472899	0.157292	1.89309	0.387409
158-161	159.5	310.374	157.959	152.415	19.9366	4.24685	68.4215	8.25776	31.7334	10.6171	14.746	14.3921	11.207	18.285	8.96557	26.4248	6.96012	34.2107	5.07263	16.1616	2.47733	6.13434	2.12343	25.0673	0.866418	0.196883	3.92473	0.808247
170-173	171.5	1287.81	914.918	372.894	321.176	23.7621	338.726	21.7431	116.636	31.0615	61.8125	30.9062	41.7778	35.2549	34.0124	47.5242	30.4403	54.3577	23.9174	31.6828	15.6861	15.3755	11.9587	22.7364	0.364238	0.123324	1.66453	0.292797
200-203	201.5	338.264	160.765	177.499	7.91871	23.1585	44.3747	11.654	31.6749	18.6762	23.3079	21.515	17.7798	21.8138	11.2057	27.9396	8.66576	34.8125	5.82698	15.8374	2.39055	6.1258	3.58583	25.3847	1.20262	0.587678	3.41699	1.15825
225-228	226.5	475.642	245.392	230.25	25.4765	7.69103	109.838	12.4979	51.4338	13.94	24.5152	17.5452	17.0645	25.9572	15.8627	39.4165	16.3434	43.0217	11.2962	20.4293	8.17172	9.85413	5.28758	25.1187	0.706242	0.183227	2.50767	0.667228
250-253	251.5	694.204	465.615	228.589	67.247	29.4046	214.014	14.5745	85.1455	16.62	38.6095	18.9212	24.0351	23.268	17.6428	33.24	15.3415	42.4449	12.0175	20.7111	6.13661	9.7163	5.11384	23.4781	0.467366	0.172398	2.30458	0.430453
275-278	276.5	598.188	415.607	182.58	36.6185	11.0112	226.369	13.828	87.8332	11.7794	28.1681	14.5962	16.9008	18.6934	13.3158	28.9363	10.2429	38.9232	6.91398	17.9251	3.32895	7.93828	4.8654	23.3694	0.396004	0.105668	2.89491	0.376547
300-303	301.5	481.251	275.67	205.581	23.2579	29.4982	105.806	16.1274	55.0458	17.7819	28.1533	25.9301	19.5386	30.2894	14.3521	32.4407	10.3522	38.0956	6.57705	16.1392	3.06902	5.6888	3.10825	24.3038	0.829126	0.339941	3.36192	0.787311
328-331	329.5	454.723	309.341	145.382	31.4254	32.3014	115.517	16.585	64.1097	17.2285	32.1742	17.1521	17.7019	17.8514	10.1631	23.2204	7.94264	27.085	4.67611	12.1329	2.02155	3.46679	1.96818	23.3872	0.618142	0.31271	3.07163	0.580548
354-357	355.5	321.168	170.553	150.616	8.0418	15.2799	66.8417	12.7814	36.077	13.2156	18.3154	16.1859	10.7056	18.3124	7.59367	26.7896	6.74042	31.5503	4.98975	14.1215	3.14206	7.77945	2.70489	24.9929	0.976722	0.356234	4.0087	0.94468
381-384	382.5	508.368	343.439	164.928	59.2495	39.8527	119.716	16.019	59.2371	16.2485	33.1164	17.7677	20.396	17.8028	12.822	26.4091	9.14246	32.2401	5.67864	13.4199	2.61626	3.98356	2.6497	23.2671	0.631534	0.321423	2.79772	0.566019
407-410	408.5	456.649	245.858	210.791	19.803	20.5248	88.8969	13.0688	56.6899	13.917	32.9576	16.6885	23.9415	20.6045	17.8406	29.8581	14.7929	37.7785	10.4176	18.3553	6.17647	9.07502	5.26171	24.9416	0.68121	0.276682	2.11903	0.649873
434-437	435.5	415.404	241.681	173.723	22.953	67.0587	58.9577	14.7019	37.9549	16.6522	23.403	20.7027	17.2522	21.0027	12.0016	29.1038	9.15119	34.3545	5.85076	14.7019	2.40031	4.95064	2.25029	24.1112	1.24725	0.819491	3.30918	1.16159
460-463	461.5	1493.39	1283.32	210.073	635.525	27.855	400.415	18.4042	128.663	18.2384	54.2177	18.7358	29.1814	21.2228	19.399	28.5182	13.9275	34.9845	9.94821	15.5855	6.13473	7.29535	5.13991	20.8044	0.216599	0.0829779	1.96185	0.146512
487-490	488.5	403.378	218.418	184.96	22.6482	7.03466	91.6221	13.7262	45.8111	16.2998	21.2756	20.4177	17.5009	21.7903	12.3535	28.8249	9.09358	36.2028	6.0052	16.4714	2.05892	10.9809	3.25996	24.7746	0.786953	0.232512	3.48746	0.741481
539-542	540.5	413.398	101.847	311.551	4.20859	5.33586	36.8347	10.7393	18.1214	16.4132	10.1937	24.2406	13.9173	36.7183	17.1839	50.3504	19.8951	57.0437	18.1141	31.4936	10.6078	19.6742	12.3124	27.9087	1.64689	0.523895	2.78199	1.5615
591-594	592.5	718.718	201.827	516.891	10.3746	8.34867	81.6446	16.7	40.4727	23.1042	21.1819	35.343	25.9861	50.9913	35.7689	61.8833	53.5114	66.0441	55.6982	34.6968	39.8868	20.0418	37.0395	27.7749	0.840392	0.349735	1.24401	0.789794
644-647	645.5	511.626	85.1096	426.517	1.75053	3.91566	22.618	11.9361	12.0233	23.0028	9.8632	37.6951	19.4283	56.1801	27.2075	67.9617	27.9808	71.3533	24.5918	38.7776	15.3959	25.4951	14.4495	28.5174	2.01427	0.970361	2.6545	1.91843
697-700	698.5	426.983	121.978	305.005	2.8979	4.64946	42.2446	11.7659	27.414	20.9353	12.0711	24.7353	13.0089	35.1096	16.5202	50.0936	17.786	56.6761	16.407	31.3461	12.1536	18.8011	12.3674	27.6197	1.53912	0.485891	2.86898	1.46996
749-752	750.5	576.238	245.502	330.737	5.61138	7.05608	91.1133	17.2305	62.2678	24.3444	37.8782	29.5888	36.9983	36.6605	29.8664	46.3869	24.1182	50.4439	17.8673	26.3972	9.87423	13.2555	9.27945	26.0221	0.7919	0.280068	1.96764	0.773726
		321.168	321.168	1493.39	559.333																			19.5564	0.216294	0.0772037	1.12595	0.138418
																								28.6372	2.01427	0.970361	4.0087	1.91843
depth-cm	n-Alkane-total (ng/g)	TOC % (Liu et al., 2023)	n-alkane(g/g)	C-n-alkane(g/g)	C-n-alkane %	n-alkane/TOC	n-alkane/TOC (%)																		0.62674
0-1	5170.4	0.42	5.1704e-06	4.40314e-06	0.000440314	0.00104837	0.104837
1-2	8723.92	0.47	8.72392e-06	7.42933e-06	0.000742933	0.00158071	0.158071
2-4	5793.88	0.42	5.79388e-06	4.93409e-06	0.000493409	0.00117478	0.117478
4-6	7271.73	0.46	7.27173e-06	6.19265e-06	0.000619265	0.00134623	0.134623
6-8	7947.73	0.46	7.94773e-06	6.76833e-06	0.000676833	0.00147138	0.147138
8-10	6662.39	0.47	6.66239e-06	5.67373e-06	0.000567373	0.00120718	0.120718
10-12	6483.15	0.46	6.48315e-06	5.52108e-06	0.000552108	0.00120023	0.120023
12-15	4793.18	0.49	4.79318e-06	4.0819e-06	0.00040819	0.000833041	0.0833041
15-18	6086.46	0.44	6.08646e-06	5.18326e-06	0.000518326	0.00117801	0.117801
18-21	5855.61	0.46	5.85561e-06	4.98666e-06	0.000498666	0.00108406	0.108406
21-24	5510.23	0.43	5.51023e-06	4.69254e-06	0.000469254	0.00109129	0.109129
24-27	5310.97	0.45	5.31097e-06	4.52285e-06	0.000452285	0.00100508	0.100508
27-28	6661.53	0.5	6.66153e-06	5.67299e-06	0.000567299	0.0011346	0.11346
28-31	2474.76	0.41	2.47476e-06	2.10752e-06	0.000210752	0.000514029	0.0514029
37-40	1654.73	0.44	1.65473e-06	1.40918e-06	0.000140918	0.000320267	0.0320267
49-52	3597.31	0.42	3.59731e-06	3.06349e-06	0.000306349	0.000729402	0.0729402
58-61	1539.79	0.43	1.53979e-06	1.31129e-06	0.000131129	0.000304952	0.0304952
78-81	3211.01	0.43	3.21101e-06	2.73451e-06	0.000273451	0.000635934	0.0635934
90-93	1306.11	0.43	1.30611e-06	1.11229e-06	0.000111229	0.000258672	0.0258672
99-102	1789.13	0.39	1.78913e-06	1.52363e-06	0.000152363	0.000390674	0.0390674
108-111	500.696	0.36	5.00696e-07	4.26396e-07	4.26396e-05	0.000118443	0.0118443
120-123	823.094	0.37	8.23094e-07	7.00951e-07	7.00951e-05	0.000189446	0.0189446
140-143	713.681	0.39	7.13681e-07	6.07774e-07	6.07774e-05	0.000155839	0.0155839
149-152	1070.78	0.41	1.07078e-06	9.1188e-07	9.1188e-05	0.00022241	0.022241
158-161	310.374	0.39	3.10374e-07	2.64316e-07	2.64316e-05	6.77733e-05	0.00677733
200-203	338.264	0.36	3.38264e-07	2.88067e-07	2.88067e-05	8.00186e-05	0.00800186
225-228	475.642	0.34	4.75642e-07	4.05059e-07	4.05059e-05	0.000119135	0.0119135
275-278	598.188	0.4	5.98188e-07	5.0942e-07	5.0942e-05	0.000127355	0.0127355
328-331	454.723	0.4	4.54723e-07	3.87244e-07	3.87244e-05	9.68111e-05	0.00968111
381-384	508.368	0.37	5.08368e-07	4.32929e-07	4.32929e-05	0.000117008	0.0117008
434-437	415.404	0.36	4.15404e-07	3.5376e-07	3.5376e-05	9.82667e-05	0.00982667
487-490	403.378	0.35	4.03378e-07	3.43518e-07	3.43518e-05	9.81481e-05	0.00981481
539-542	413.398	0.33	4.13398e-07	3.52052e-07	3.52052e-05	0.000106682	0.0106682
591-594	718.718	0.4	7.18718e-07	6.12064e-07	6.12064e-05	0.000153016	0.0153016
644-647	511.626	0.27	5.11626e-07	4.35704e-07	4.35704e-05	0.000161372	0.0161372
697-700	426.983	0.32	4.26983e-07	3.63621e-07	3.63621e-05	0.000113632	0.0113632
749-752	576.238	0.32	5.76238e-07	4.90727e-07	4.90727e-05	0.000153352	0.0153352

## Sheet: Table S2
Sample	Clean data (Gb)	Number of contigs	Assembly length (bp)	Longest contig (bp)	Minimum contig (bp)	Average contig (bp)	N50 (bp)	N90 (bp)	Average G+C contents (%)	Number of MAGs	MAG mapping rate (%)
M0-1cm	21.86	8690382	3048128945	214101	55	350.7	361	220	49.75	75	41.16
M4-6cm	21.79	9139351	3220334885	127114	55	352.4	358	220	51.13	71	35.11
M10-12cm	21.74	9703448	3492405223	227381	55	359.9	358	223	50.6	83	38.92
M12-15cm	21.74	9071062	3406089800	465250	56	375.5	373	225	51.96	97	50.31
M15-18cm	19.78	8004369	3038331286	178176	55	379.6	370	225	52.34	86	56.02
M18-21cm	17.16	6501014	2543519233	283425	55	391.2	388	226	53.18	85	59.97
M21-24cm	18.14	6462935	2620178844	265329	55	405.4	421	227	53.26	99	56.73
M28-31cm	21.69	10768203	3189818273	515713	55	296.2	340	118	49.23	68	30.73
M49-52cm	21.84	8469294	3054938869	531790	55	360.7	398	219	49.2	95	41.44
M78-81cm	21.87	8003152	2980291890	223264	55	372.4	413	220	49.19	93	37.4
M99-102cm	21.88	8326325	3101985768	282801	55	372.6	403	221	49.21	81	39.37
M108-111cm	21.72	7980944	2944951633	164678	55	369	402	220	46.94	94	38.92
M120-123cm	21.84	7387017	2690067572	131794	55	364.2	407	218	47.05	93	49.91
M129-131cm	21.77	9463109	3279439483	346816	55	346.5	353	220	48	80	37.84
M149-152cm	21.78	7883744	2847744673	611871	55	361.2	380	220	48.8	79	46.15
M200-203cm	21.3	8351771	2927357277	223492	55	350.5	364	220	48.03	70	38.63
M275-278cm	17.41	6391087	2242529602	403257	55	350.9	365	220	48.3	66	38.57
M300-303cm	20.94	7353151	2509548619	146841	55	341.3	359	217	48.09	73	47.71
M407-410cm	20.45	6607030	2231080892	180342	55	337.7	368	215	47.88	68	46.08
M539-542cm	20.24	5758281	2105549969	638338	56	365.7	411	218	49.49	83	60.31
M644-647cm	21.87	4752320	1920430861	558458	56	404.1	477	225	48.48	86	62.92
M749-752cm	17.8	4789313	1531288621	100380	56	319.7	346	213	49.33	41	46.07

## Sheet: Table S3
The sediment samples using for isolation of microbes
0-1 cm	131-134 cm
1-2 cm	149-152 cm
6-8 cm	173-176 cm
12-15 cm	200-203 cm
18-21 cm	250-253 cm
24-27 cm	300-303 cm
27-28 cm	353-356 cm
43-47 cm	407-410 cm
73-76 cm	487-490 cm
84-87 cm	591-594 cm
105-108 cm	697-700 cm
117-120 cm
ORN7a medium formulation （1L）
solution I	NaCl 22.79 g, Na2SO4 3.98 g, KCl 0.72 g, NaBr 83.00 mg, NaHCO3 31.00 mg, H3BO3 27.00 mg, NaF 2.60 mg, NH4Cl 0.27 g, Na2HPO4·7H2O 89.00 mg, TAPSO 1.30g, ddw:500 ml. pH=7.6; 121 °C autoclave for 20 min
solution II	MgCl2·6H2O 11.18 g, CaCl2·2H2O 1.46 g, SrCl2·6H2O 24.00 mg，ddw: 450 ml；121 °C autoclave for 20 min
solution III	FeCl2·4H2O 2.00 mg，ddw: 50 ml, use 0.2 μm membrane filter to remove bacteria.
	mix solution I, II, and III, ORN7a minimal medium was prepared finally. To prepare solid medium, add 1.5% agra powder to solution I and II, respectively, before autoclave.

## Sheet: Table S4
query name	target name	taxonomy-ID， annotated based on NCBI-nr database	M0-1cm	M4-6cm	M10-12cm	M12-15cm	M15-18cm	M18-21cm	M21-24cm	M28-31cm	M49-52cm	M78-81cm	M99-102cm	M108-111cm	M120-123cm	M129-131cm	M149-152cm	M200-203cm	M275-278cm	M300-303cm	M407-410cm	M539-542cm	M644-647cm	M749-752cm
Group13_con1_AC_PrmA	M12-15cm_647447_1	cellularorganisms; Bacteria; Pseudomonadota; Gammaproteobacteria; unclassifiedGammaproteobacteria	0	0	0.00590384	0.00822593	0.00255543	0.00283385	0	0	0	0	0	0	0	0	0	0	0	0	0	0	0	0
Group13_con1_AC_PrmA	M149-152cm_3822126_1	cellularorganisms;Bacteria;Terrabacteriagroup;Actinomycetota;Actinomycetes;Corynebacteriales;Dietziaceae;Dietzia;unclassifiedDietzia	0	0	0	0	0	0	0	0	0	0	0	0	0	0	0.00453054	0	0	0	0	0	0	0
Group13_con1_AC_PrmA	M15-18cm_1549854_1	cellularorganisms; Bacteria; Pseudomonadota; Gammaproteobacteria; unclassifiedGammaproteobacteria	0	0.003188	0	0.00342747	0.00425906	0.00472308	0	0	0	0	0	0	0	0	0	0	0	0	0	0	0	0
Group13_con1_AC_PrmA	M15-18cm_339425_1	cellularorganisms; Bacteria; Pseudomonadota; Gammaproteobacteria; unclassifiedGammaproteobacteria	0.00302271	0.0014346	0.00590384	0.00154236	0.0114995	0.00212539	0.00170613	0.00188537	0	0	0	0	0	0	0	0	0	0	0	0	0	0
Group13_con1_AC_PrmA	M18-21cm_1670765_1	cellularorganisms; Bacteria; Pseudomonadota; Gammaproteobacteria; unclassifiedGammaproteobacteria	0	0.0035865	0.0036899	0	0.00479144	0.00531346	0	0	0	0	0	0	0	0	0	0	0	0	0	0	0	0
Group13_con1_AC_PrmA	M21-24cm_393625_1	cellularorganisms; Bacteria; Pseudomonadota; Gammaproteobacteria; unclassifiedGammaproteobacteria	0.0015909	0.00151011	0.00155364	0	0	0.00447449	0.0161633	0	0	0	0	0	0	0	0	0	0	0	0.00166817	0	0	0
Group13_con1_AC_PrmA	M21-24cm_845917_1	cellularorganisms; Bacteria; Pseudomonadota; Gammaproteobacteria; unclassifiedGammaproteobacteria	0	0	0	0	0	0.00439735	0.0105898	0	0	0	0	0	0	0	0	0	0	0	0	0	0	0
Group13_con1_AC_PrmA	M300-303cm_1059507_1	cellularorganisms; Bacteria; Pseudomonadota; Alphaproteobacteria; Hyphomicrobiales; Phyllobacteriaceae; Mesorhizobium; unclassifiedMesorhizobium	0	0.0028692	0	0	0.00383315	0	0.00682451	0	0	0	0.00295216	0.00378076	0	0.00287087	0.00259751	0	0	0.00961453	0	0	0	0
Group13_con1_AC_TmoE	M28-31cm_1132008_1	cellularorganisms; Bacteria; Pseudomonadota; Gammaproteobacteria; unclassifiedGammaproteobacteria	0	0	0	0	0	0	0	0.0087017	0	0	0	0	0	0	0	0	0	0	0	0	0	0
Group13_con1_AC_TomA1	M10-12cm_490627_2	cellularorganisms; Bacteria; Pseudomonadota; Gammaproteobacteria; unclassifiedGammaproteobacteria	0.00222258	0	0.0130232	0.00226818	0.00281849	0.0093767	0	0	0	0	0	0	0	0	0	0	0	0	0	0	0	0
Group13_con1_AC_TomA1	M12-15cm_349994_1	cellularorganisms; Bacteria; Pseudomonadota; Gammaproteobacteria; unclassifiedGammaproteobacteria	0.00237386	0	0.00231826	0.00969023	0.018062	0.0066766	0	0	0	0	0	0	0	0	0	0	0	0	0	0	0	0
Group13_con1_AC_TomA1	M21-24cm_145894_3	cellularorganisms; Bacteria; Pseudomonadota; unclassifiedPseudomonadota	0	0	0.0016709	0.00174607	0	0.00962439	0.00965733	0	0	0	0	0	0	0	0	0	0	0	0	0	0	0
Group13_con1_AC_TomA1	M28-31cm_1068697_1	cellularorganisms;Bacteria;Pseudomonadota;Alphaproteobacteria;Rhodospirillales;unclassifiedRhodospirillales	0	0	0	0	0	0	0	0.0102838	0	0	0	0	0	0	0	0	0	0	0	0	0	0
Group13_con1_AC_TomA1	M649-652cm_52_20	cellularorganisms; Bacteria; Pseudomonadota; Gammaproteobacteria; Moraxellales; Moraxellaceae; Acinetobacter;	0.00408474	0.0038773	0	0.00972661	0	0	0	0	0	0.0113835	0.00930862	0	0	0.00258637	0	0	0	0	0	0	0.198253	0.0321068
Group13_con1_AC_TomA3	M10-12cm_1414510_1	cellularorganisms; Bacteria; Pseudomonadota; Gammaproteobacteria; unclassifiedGammaproteobacteria	0	0	0.00582615	0.00304413	0	0.00419484	0.00336736	0	0	0	0	0	0	0	0	0	0	0	0	0	0	0
Group13_con1_AC_TomA3	M10-12cm_2359089_1	cellularorganisms; Bacteria; Pseudomonadota; unclassifiedPseudomonadota	0	0	0.0110697	0	0	0.00531346	0	0	0	0	0	0	0	0	0	0	0	0	0	0	0	0
Group13_con1_AC_TomA3	M10-12cm_472361_1	cellularorganisms; Bacteria; Pseudomonadota; Gammaproteobacteria; Gammaproteobacteriaincertaesedis; Thiolapillus	0.00171097	0.00162408	0.00501269	0	0.00650913	0.00721829	0.00965733	0	0	0.0015894	0	0	0	0.00162502	0	0	0	0	0	0	0	0
Group13_con1_AC_TomA3	M12-15cm_256383_1	cellularorganisms; Bacteria; Pseudomonadota; unclassifiedPseudomonadota	0.00123208	0	0.00240646	0.0125736	0.010937	0.00519795	0	0	0	0	0	0	0	0	0	0	0	0	0	0	0	0
Group13_con1_AC_TomA3	M12-15cm_2980062_1	cellularorganisms; Bacteria; Pseudomonadota; unclassifiedPseudomonadota	0	0	0	0.00436517	0	0	0	0	0	0	0	0	0	0	0	0	0	0	0	0	0	0
Group13_con1_AC_TomA3	M18-21cm_1253758_1	cellularorganisms;Bacteria;Pseudomonadota;Gammaproteobacteria;unclassifiedGammaproteobacteria	0	0	0.00318552	0	0	0.0137615	0.00368229	0	0	0	0	0	0	0	0	0	0	0	0	0	0	0
Group13_con1_AC_TomA3	M18-21cm_395613_1	cellularorganisms;Bacteria;Pseudomonadota;Gammaproteobacteria;Gammaproteobacteriaincertaesedis;Thiolapillus	0	0	0.00228241	0	0.00296378	0.00657336	0.00527669	0	0	0	0	0	0	0	0	0	0	0	0	0	0	0
Group13_con1_AC_TomA3	M21-24cm_1099526_1	cellularorganisms;Bacteria;Pseudomonadota;Gammaproteobacteria;Aeromonadales;unclassifiedAeromonadales	0	0	0	0	0	0	0.00647897	0	0	0	0	0	0	0	0	0	0	0	0	0	0	0
Group13_con1_AC_TomA3	M21-24cm_124252_3	cellularorganisms;Bacteria;Pseudomonadota;Gammaproteobacteria;Aeromonadales;unclassifiedAeromonadales	0	0.0023454	0.00361952	0.00378236	0.00156668	0.00521212	0.0195252	0	0	0.00114766	0.00120661	0	0	0	0	0	0	0	0	0	0	0
Group13_con1_AC_TomA3	M21-24cm_1709768_1	cellularorganisms; Bacteria; Pseudomonadota; Alphaproteobacteria; Rhodospirillales; unclassifiedRhodospirillales	0	0	0	0	0	0.00514206	0.00412773	0	0	0	0	0	0	0	0	0	0	0	0	0	0	0
Group13_con1_AC_TomA3	M21-24cm_227139_2	cellularorganisms; Bacteria; Pseudomonadota; Alphaproteobacteria; Rhodospirillales; unclassifiedRhodospirillales	0	0	0	0	0	0	0.00760156	0	0	0	0	0	0	0	0	0	0	0	0	0	0	0
Group13_con1_AC_TomA3	M649-652cm_52_18	cellularorganisms; Bacteria; Pseudomonadota; Gammaproteobacteria; Moraxellales; Moraxellaceae	0.00356312	0.00338216	0	0.0136358	0	0.00125268	0	0	0	0.0148948	0.0139198	0	0.000895704	0.000846032	0	0	0	0.000944453	0	0	0.261762	0.0457169
Group14_con1_AC_AssA	M10-12cm_21788_2	cellularorganisms; Bacteria; Bacteriaincertaesedis; Bacteriacandidatephyla; CandidatusAerophobetes; unclassifiedAerophobetes	0.210913	0.180396	0.12061	0.0730895	0.0421933	0.0134819	0.0203717	0.0576867	0.156448	0.141969	0.159174	0.107215	0.255175	0.199782	0.163798	0.183872	0.215853	0.254713	0.224114	0.198993	0.166215	0.238581
Group14_con1_AC_AssA	M10-12cm_23584_2	cellularorganisms; Bacteria; Terrabacteriagroup; Bacillota; Clostridia; Eubacteriales; Eubacteriaceae; Eubacteriaceaeincertaesedis; CandidatusCopromorpha	0.0978148	0.0856657	0.0506646	0.0292295	0.0102796	0.00303988	0.00366035	0	0.00830014	0.00552217	0.0137228	0.00743534	0.016302	0.02515	0.0603713	0.0443111	0.0778875	0.0974059	0.0832993	0.0530904	0.00763024	0.0764594
Group14_con1_AC_AssA	M10-12cm_2560_6	cellularorganisms; Bacteria; Terrabacteriagroup; Chloroflexi; unclassifiedChloroflexi	0.154339	0.0960575	0.0850241	0.0663485	0.0200739	0.0119255	0.0134023	0.0345573	0.0634949	0.163855	0.0911048	0.115261	0.0591209	0.0800049	0.132629	0.112889	0.190344	0.140861	0.225858	0.125248	0.110754	0.076066
Group14_con1_AC_AssA	M10-12cm_265327_1	cellularorganisms; Bacteria; Nitrospinae/Tectomicrobiagroup; Nitrospinae; unclassifiedNitrospinae	0.012665	0.0288523	0.0247367	0.0116323	0.00160607	0.00178105	0.00428915	0.00157992	0.00851025	0.00470605	0.0321604	0.0205935	0.020376	0.0240576	0.0174135	0.0598645	0.0149619	0.0201422	0.0212482	0.0266617	0.00670577	0.021081
Group14_con1_AC_AssA	M10-12cm_30465_1	cellularorganisms; Bacteria; Terrabacteriagroup; Chloroflexi; Dehalococcoidia; unclassifiedDehalococcoidia	0.0305799	0.0245613	0.0218235	0.0108025	0.0044745	0.001654	0.014605	0.0520861	0.0287901	0.0322312	0.0367584	0.0286867	0.0461235	0.024017	0.0333533	0.0204223	0.0250102	0.0255639	0.0228157	0.0153275	0.0467056	0.01142
Group14_con1_AC_AssA	M10-12cm_3100_10	cellularorganisms; Bacteria; Terrabacteriagroup; Chloroflexi; unclassifiedChloroflexi	0.0780176	0.0509802	0.0491373	0.0253855	0.0143385	0.00795032	0.00957304	0.0246838	0.0852026	0.209545	0.066258	0.132939	0.038656	0.0257734	0.0699579	0.0572626	0.130904	0.096505	0.11204	0.107112	0.14418	0.162326
Group14_con1_AC_AssA	M10-12cm_3718_5	cellularorganisms; Bacteria; Pseudomonadota; delta/epsilonsubdivisions; Deltaproteobacteria; unclassifiedDeltaproteobacteria	0.154031	0.149506	0.0916113	0.0472755	0.0227639	0.00977189	0.00719058	0	0.0539185	0.0720813	0.0910533	0.135441	0.0896687	0.0610472	0.11644	0.101664	0.155287	0.226549	0.197336	0.0957797	0.111397	0.197591
Group14_con1_AC_AssA	M10-12cm_39013_2	cellularorganisms; Bacteria; Pseudomonadota; delta/epsilonsubdivisions; Deltaproteobacteria; Desulfobacterales; Desulfobacteraceae; unclassifiedDesulfobacteraceae	0.0340613	0.0270313	0.0272653	0.00911741	0.00424857	0.00157048	0.00126069	0.00208969	0.0235844	0.0342348	0.032721	0.00768257	0.00168441	0.028638	0.0331087	0.0253162	0.0362808	0.0331536	0.0281042	0.0207108	0.000492747	0.00464717
Group14_con1_AC_AssA	M10-12cm_3931_3	cellularorganisms; Bacteria; Terrabacteriagroup; Chloroflexi; unclassifiedChloroflexi	0.045284	0.0510439	0.0442235	0.0219512	0.00861383	0.00636819	0.00958499	0.0684947	0.0766151	0.0326016	0.0563896	0.0523925	0.0785468	0.0553744	0.0539932	0.0824518	0.0407912	0.0534141	0.0498577	0.0482323	0.0389621	0.0651686
Group14_con1_AC_AssA	M10-12cm_4735_5	cellularorganisms; Bacteria; PVCgroup; Planctomycetota; unclassifiedPlanctomycetota	0.840643	0.804505	0.642829	0.36817	0.178037	0.0760607	0.105875	0.852005	0.690417	0.793742	1.03457	1.09896	1.47767	1.0498	1.10312	1.26051	0.677022	1.03466	0.991885	1.00248	1.10589	1.17563
Group14_con1_AC_AssA	M10-12cm_48444_1	cellularorganisms;Bacteria;Terrabacteriagroup;Chloroflexi;unclassifiedChloroflexi	0.0544987	0.0607972	0.0356644	0.0212146	0.00926226	0.00158021	0.00697673	0.0672845	0.0647195	0.0240084	0.0422521	0.0400563	0.064969	0.0474921	0.0564886	0.076419	0.0311956	0.0553997	0.0382935	0.0439311	0.0332186	0.0444216
Group14_con1_AC_AssA	M10-12cm_528631_1	cellularorganisms;Bacteria;PVCgroup;Planctomycetota;Planctomycetia;unclassifiedPlanctomycetia	0	0.00187122	0.00770066	0.00201178	0	0	0.00222538	0.00737753	0.00946171	0.0219752	0.00385065	0	0.00792892	0.02434	0.00508209	0.00190164	0.00232885	0.00836046	0.00413417	0	0.00695845	0
Group14_con1_AC_AssA	M10-12cm_531179_1	cellularorganisms; Bacteria; FCBgroup; CandidatusHydrogenedentes; unclassifiedCandidatusHydrogenedentes	0.0146937	0.00797001	0.00819977	0.00642651	0.00266191	0	0	0.00523714	0.00805998	0.00584988	0.0205011	0.00787657	0.0126643	0.00996829	0.00901914	0.0242987	0	0.00667676	0.00220106	0.00210425	0.00185237	0
Group14_con1_AC_AssA	M10-12cm_5576_3	cellularorganisms;Bacteria;Terrabacteriagroup;Chloroflexi;Dehalococcoidia;unclassifiedDehalococcoidia	0.0531165	0.0457409	0.0385033	0.0240295	0.0152771	0.00616054	0.0049453	0	0.0352186	0.0406948	0.0401109	0.0267119	0.06222	0.0400465	0.0461153	0.0422586	0.0530461	0.0673482	0.0625867	0.0329361	0.12129	0.0136721
Group14_con1_AC_AssA	M10-12cm_56200_1	Bacteriabacterium	0.0396963	0.0329703	0.035738	0.0189894	0.00786557	0.003489	0.00280076	0.0177962	0.0363195	0.0201665	0.0339236	0.0628402	0.0430342	0.0253312	0.0335793	0.0197448	0.0307752	0.0381425	0.0266657	0.0273582	0.0886703	0.0473193
Group14_con1_AC_AssA	M10-12cm_6685_5	cellularorganisms;Bacteria;FCBgroup;CandidatusHydrogenedentes;unclassifiedCandidatusHydrogenedentes	0.0600691	0.0504395	0.0315874	0.0194514	0.00805694	0.00406125	0.0163006	0.0569213	0.0510089	0.054728	0.0597954	0.0303424	0.0383315	0.0619888	0.0570791	0.0312014	0.0573165	0.0459293	0.0272539	0.0306872	0.0560665	0.0128187
Group14_con1_AC_AssA	M10-12cm_903_13	cellularorganisms;Bacteria;Pseudomonadota;delta/epsilonsubdivisions;Deltaproteobacteria;Desulfobacterales;Desulfobacteraceae;Desulfotignum;unclassifiedDesulfotignum	0.083671	0.0767386	0.0535541	0.0328858	0.00716924	0.0023851	0.00382922	0	0.00705499	0.00315106	0.0165645	0.00636411	0.0147802	0.0230887	0.0519826	0.0561719	0.0828165	0.0959056	0.0960343	0.05894	0.00449002	0.0682241
Group14_con1_AC_AssA	M10-12cm_9565_2	cellularorganisms;Bacteria;PVCgroup;Planctomycetota;unclassifiedPlanctomycetota	0.072499	0.0901177	0.0483245	0.0299469	0.0109449	0.00809157	0.00129908	0	0.00938967	0.00587957	0.0118012	0	0	0.0267778	0.0262059	0.00610552	0.0326276	0.051245	0.0343902	0.046144	0	0.150844
Group14_con1_AC_AssA	M108-111cm_180607_2	cellularorganisms;Bacteria;FCBgroup;CandidatusHydrogenedentes;unclassifiedCandidatusHydrogenedentes	0.00745326	0.0117912	0.00606559	0.00253539	0.00630107	0.00174689	0.00280459	0.00464885	0.0143092	0.0046158	0.016985	0.0248598	0.0174871	0.00943847	0.0117422	0.00599147	0.00586998	0.0105365	0.00781527	0	0.00657717	0
Group14_con1_AC_AssA	M108-111cm_283355_1	cellularorganisms;Bacteria;FCBgroup;CandidatusHydrogenedentes;unclassifiedCandidatusHydrogenedentes	0.0171345	0.0100088	0.00901022	0.00672541	0.00668573	0.00185353	0.00297581	0.0279517	0.016448	0.0159171	0.0244583	0.0164859	0.0145786	0.0137702	0.00906109	0.0139859	0.018685	0.0125772	0.00967443	0.00396382	0.0220992	0.00182825
Group14_con1_AC_AssA	M108-111cm_416849_1	cellularorganisms;Bacteria;Pseudomonadota;delta/epsilonsubdivisions;Deltaproteobacteria;Desulfobacterales;Desulfobacteraceae;unclassifiedDesulfobacteraceae	0.00394267	0.00187122	0.00192516	0.00201178	0.00249988	0	0	0.00245918	0.00378468	0.0054938	0.00385065	0.0147943	0.0138756	0.00374461	0.00169403	0.00190164	0.00232885	0.00627035	0.00206708	0.0059285	0.00173961	0.00273442
Group14_con1_AC_AssA	M108-111cm_470527_1	cellularorganisms;Bacteria;FCBgroup;CandidatusHydrogenedentes;unclassifiedCandidatusHydrogenedentes	0.0107442	0.00611915	0.0104926	0.00219293	0	0	0	0.00804186	0.00618823	0.00399233	0	0.0188142	0.00216073	0.0040818	0.00738629	0.0124373	0.00253856	0.00227833	0.00450644	0.00430823	0.00568878	0.00596129
Group14_con1_AC_AssA	M108-111cm_51484_2	Bacteriabacterium	0.00549584	0.00326046	0.00268356	0.00140215	0.00174234	0.000966084	0.00465308	0.00342794	0.00593507	0.00319084	0.00335473	0.0232001	0.0145063	0.00913458	0.00177103	0	0.00973883	0.00801211	0.000720347	0.00275466	0.0115183	0.00190581
Group14_con1_AC_AssA	M108-111cm_5566_4	cellularorganisms;Bacteria;FCBgroup;CandidatusHydrogenedentes;unclassifiedCandidatusHydrogenedentes	0.00284446	0.00702001	0.00777795	0.00522506	0.00216426	0.00160004	0.00256883	0.0290967	0.0202056	0.0153257	0.017224	0.0405589	0.0171611	0.00810471	0.0112439	0.00932925	0.00336033	0.0060317	0.0077548	0.00399201	0.00753032	0.000789105
Group14_con1_AC_AssA	M108-111cm_65934_2	cellularorganisms;Bacteria;Terrabacteriagroup;Chloroflexi;unclassifiedChloroflexi	0.00282203	0.000892905	0.00275594	0.00287993	0.00119289	0	0	0.0070408	0.00451492	0.00262152	0.00367489	0.0164722	0.00283763	0.00625397	0.00242506	0.00181484	0.00111128	0.000997358	0.00197273	0.00188597	0	0.00521922
Group14_con1_AC_AssA	M108-111cm_663018_1	cellularorganisms;Archaea;TACKgroup;CandidatusBathyarchaeota;unclassifiedCandidatusBathyarchaeota	0.00408474	0.0116319	0.0099727	0.00208427	0.0103599	0.00287214	0	0	0	0.00189726	0.019947	0.0153274	0.00821465	0.0155182	0.0070203	0.0197017	0.00241277	0.0151581	0.0171326	0.00409476	0.0018023	0.0141648
Group14_con1_AC_AssA	M108-111cm_689510_1	cellularorganisms;Bacteria;Pseudomonadota;delta/epsilonsubdivisions;Deltaproteobacteria;unclassifiedDeltaproteobacteria	0.00208943	0.00594996	0.0020405	0.0021323	0	0	0	0	0.00200571	0.00776389	0	0.0209074	0.00210098	0.00595341	0.00359103	0.00806225	0.00493674	0.00221533	0.00876367	0.00628366	0	0
Group14_con1_AC_AssA	M108-111cm_7063_1	cellularorganisms;Bacteria;Terrabacteriagroup;Chloroflexi;unclassifiedChloroflexi	0.0187499	0.0172584	0.0149815	0.00637819	0.00504362	0.00159803	0.00256561	0	0	0.00105562	0.0255262	0.0369548	0.0217101	0.0183477	0.028807	0.0279527	0.0187942	0.0204821	0.0297888	0.0205046	0.00150418	0.0165504
Group14_con1_AC_AssA	M108-111cm_93706_3	cellularorganisms; Bacteria; FCBgroup; CandidatusHydrogenedentes; unclassifiedCandidatusHydrogenedentes	0.0101726	0.00275885	0.0113535	0.0074152	0.00368572	0.00204364	0	0	0.0181349	0.00404992	0.00425793	0.021812	0.0102288	0.00966157	0.0112392	0.0126166	0	0.00770395	0.00761906	0.0101975	0.00769444	0.00201576
Group14_con1_AC_AssA	M12-15cm_115723_1	cellularorganisms;Bacteria;Terrabacteriagroup;Chloroflexi;unclassifiedChloroflexi	0.0167928	0.0125842	0.00863134	0.0117256	0.00448322	0.00124292	0.000997736	0.0154358	0.0220589	0.00821036	0.0129481	0.0110548	0.022218	0.00839435	0.0121521	0.0119362	0.0125295	0.0121822	0.0129747	0.012404	0.0124791	0.0159375
Group14_con1_AC_AssA	M12-15cm_90487_1	cellularorganisms;Bacteria;FCBgroup;CandidatusHydrogenedentes;unclassifiedCandidatusHydrogenedentes	0.0086915	0.0185627	0.0120246	0.0125656	0.00551092	0.00407422	0.00408817	0.0207812	0.0159912	0.0121109	0.0176847	0.00905932	0.0145659	0.0137582	0.0161826	0.00908291	0.014546	0.00998314	0.0151894	0.0116171	0.0185355	0.00200932
Group14_con1_AC_AssA	M129-131cm_104972_2	Bacteriabacterium	0.00384243	0.00364729	0.00187622	0.00196063	0.00243633	0	0.00216881	0	0	0	0.00187637	0.00240302	0	0.00912352	0.00330192	0.00555988	0	0.0122219	0.00201453	0.00385185	0	0.0026649
Group14_con1_AC_AssA	M129-131cm_142781_1	cellularorganisms;Bacteria;Pseudomonadota;Betaproteobacteria;unclassifiedBetaproteobacteria	0	0.00115075	0	0	0	0	0	0.00151233	0	0.00112618	0.00118402	0.00303269	0	0.00460567	0	0	0	0	0.0025424	0	0	0
Group14_con1_AC_AssA	M129-131cm_151737_1	cellularorganisms;Bacteria;Pseudomonadota;delta/epsilonsubdivisions;Deltaproteobacteria;unclassifiedDeltaproteobacteria	0.002533	0.00480872	0.00247367	0.00258496	0.00160607	0.00178105	0	0.00157992	0.0024315	0.00352954	0.00865858	0.00950469	0.012735	0.0120288	0.00653006	0.0122172	0.00448857	0.0120853	0.00398404	0.00634802	0	0.0105405
Group14_con1_AC_AssA	M129-131cm_169281_1	cellularorganisms;Bacteria;Terrabacteriagroup;Chloroflexi;Dehalococcoidia;unclassifiedDehalococcoidia	0.00518772	0.00984852	0.00405298	0.00211766	0	0	0.00117126	0	0.0109557	0.00674677	0.00506664	0.00519097	0.0104328	0.00788339	0.00624116	0.0080069	0.00367713	0.00880049	0.00652763	0.00416035	0.00274676	0.0115133
Group14_con1_AC_AssA	M129-131cm_184211_2	Bacteriabacterium	0.005914	0	0.00192516	0	0	0.00277224	0	0.00245918	0.00567703	0.0054938	0.00385065	0.00493142	0.00792892	0.00561692	0	0.00380328	0	0	0.00413417	0	0	0
Group14_con1_AC_AssA	M129-131cm_196646_1	cellularorganisms; Bacteria; FCBgroup; CandidatusHydrogenedentes; unclassifiedCandidatusHydrogenedentes	0.0167928	0.0212534	0.0131196	0.00913992	0.00425906	0.00472308	0.0176932	0.0530696	0.0257919	0.0197596	0.0142141	0.0154031	0.0382742	0.0340251	0.0202029	0.0205189	0.023806	0.0213656	0.0176085	0.0179563	0.0800222	0.0077644
Group14_con1_AC_AssA	M129-131cm_218655_1	cellularorganisms;Archaea;TACKgroup;CandidatusBathyarchaeota;unclassifiedCandidatusBathyarchaeota	0.0165304	0.0212949	0.0184495	0.00361491	0.00149733	0.00166046	0.00666456	0	0.0136012	0.0021937	0.0357488	0.010338	0.0178091	0.0392501	0.0172491	0.0284751	0.0251079	0.0150227	0.0222857	0.00946913	0.0177132	0.0229292
Group14_con1_AC_AssA	M129-131cm_255757_1	cellularorganisms;Bacteria;Terrabacteriagroup;Bacillota;Clostridia;Thermoanaerobacterales;Thermoanaerobacteraceae;unclassifiedThermoanaerobacteraceae	0.0025544	0.00363702	0	0.0013034	0	0	0.0028836	0	0.00367807	0.00474582	0.00873175	0.0143775	0.00513705	0.00606521	0.00658524	0.00616024	0.0045265	0.0067708	0.00133924	0.00896234	0.00450829	0.00531479
Group14_con1_AC_AssA	M129-131cm_26332_1	cellularorganisms;Archaea;Asgardgroup;CandidatusThorarchaeota	0.0937079	0.101656	0.0744611	0.0374206	0.0199285	0.0106406	0.0105127	0.0435644	0.0921879	0.0854278	0.0801518	0.0269361	0.162701	0.104479	0.0810264	0.0746741	0.0742602	0.118485	0.077509	0.0834353	0.0739615	0.0758898
Group14_con1_AC_AssA	M129-131cm_301827_1	cellularorganisms;Bacteria;Terrabacteriagroup;Chloroflexi;unclassifiedChloroflexi	0.00695409	0.00396056	0.00135824	0.00851611	0	0	0	0.00694001	0.00400526	0.002584	0.0108669	0.00347922	0.00978954	0.00792571	0.00597587	0.00670824	0.00657222	0.00442387	0.00145837	0.00697114	0.00613667	0.00771677
Group14_con1_AC_AssA	M129-131cm_390502_1	cellularorganisms;Bacteria;Terrabacteriagroup;Chloroflexi;unclassifiedChloroflexi	0.0110974	0.0150483	0.0108375	0.00485359	0.00603118	0.00445885	0	0.00593298	0.00456544	0.00883618	0.0201284	0.021812	0.0111587	0.015057	0.0136233	0.0168222	0.00749141	0.0151278	0.0132987	0.014303	0.0195859	0.0241891
Group14_con1_AC_AssA	M129-131cm_608403_1	cellularorganisms; Bacteria; FCBgroup; CandidatusHydrogenedentes; unclassifiedCandidatusHydrogenedentes	0.00599216	0.0037919	0.00390121	0	0.00506584	0	0	0	0.00958676	0.00371094	0.00585231	0.0024983	0.00401686	0.0075882	0.00171642	0.00963386	0.00471926	0.00635322	0.0062832	0.00400457	0	0.00277056
Group14_con1_AC_AssA	M129-131cm_81516_1	cellularorganisms;Bacteria;PVCgroup;Planctomycetota;Planctomycetia;Pirellulales;unclassifiedPirellulales	0.00286513	0.00271962	0	0.00219293	0.00090833	0.00100729	0	0.00536124	0.00412549	0.00332695	0.00279826	0.00179183	0.00288097	0.0108848	0.00430867	0.000690959	0.00338474	0.00303777	0.00150215	0.00215412	0.00379252	0.00496774
Group14_con1_AC_AssA	M129-131cm_87857_1	cellularorganisms;Bacteria;Bacteriaincertaesedis;Bacteriacandidatephyla;CandidatusPoribacteria;unclassifiedCandidatusPoribacteria	0.00317068	0	0.00103214	0	0	0.00148628	0	0	0.00608725	0.00392719	0.00206445	0	0	0.0110418	0.00181644	0.0265077	0.00124857	0.00224115	0	0	0	0
Group14_con1_AC_AssA	M149-152cm_100970_1	cellularorganisms;Bacteria;FCBgroup;CandidatusHydrogenedentes;unclassifiedCandidatusHydrogenedentes	0.0220789	0.0269456	0.0169414	0.0128754	0.000999953	0.0011089	0.00178031	0.00688569	0.0302775	0.0175802	0.0346558	0.0226845	0.0206152	0.0262123	0.0216836	0.0311869	0.0130416	0.0200651	0.0132293	0.0142284	0.0208754	0.00875014
Group14_con1_AC_AssA	M149-152cm_109295_2	cellularorganisms;Bacteria;Bacteriaincertaesedis;Bacteriacandidatephyla;CandidatusAerophobetes;unclassifiedAerophobetes	0.00936238	0.00634779	0.00391848	0	0	0	0	0	0	0	0.0039188	0	0	0.0012703	0.00919473	0.0103216	0.0110603	0.0113446	0.00981712	0.00402229	0	0.0315386
Group14_con1_AC_AssA	M149-152cm_114497_1	cellularorganisms;Bacteria;Terrabacteriagroup;Chloroflexi;unclassifiedChloroflexi	0.00702956	0.0083407	0.00600681	0.00179344	0	0	0	0.00657687	0.0101218	0.00244879	0.00429093	0.00439623	0.000883552	0.00667644	0.0105713	0.00932393	0.00519027	0.00372656	0.0119779	0.0052851	0.00310164	0.00609415
Group14_con1_AC_AssA	M149-152cm_138198_1	cellularorganisms;Bacteria;FCBgroup;CandidatusHydrogenedentes;unclassifiedCandidatusHydrogenedentes	0.0100311	0.0104739	0.00979619	0.00409477	0.00381619	0.00282131	0.00113239	0.0112622	0.0057775	0.0102502	0.009797	0.0100374	0.0100866	0.0190544	0.0137921	0.00483824	0.0130354	0.00850844	0.0031555	0	0	0
Group14_con1_AC_AssA	M149-152cm_144318_1	cellularorganisms;Bacteria;Terrabacteriagroup;Chloroflexi;Dehalococcoidia;unclassifiedDehalococcoidia	0.00925319	0.00351331	0.00451824	0.00188861	0.00117341	0	0	0.00923446	0.00532945	0.0128936	0.00632606	0.00347212	0	0.0070307	0.0119274	0.00892606	0.00437254	0.0039243	0.0106729	0.00742071	0	0.00256701
Group14_con1_AC_AssA	M149-152cm_156110_2	cellularorganisms;Bacteria;Pseudomonadota;delta/epsilonsubdivisions;Deltaproteobacteria;Desulfobacterales;Desulfobacteraceae;unclassifiedDesulfobacteraceae	0.00161355	0.00765801	0.00472727	0.00493995	0	0	0.00182149	0	0.00619557	0.0014989	0.00315178	0	0.0113573	0.0122599	0.0138657	0.015565	0.00190618	0.00342154	0.00676767	0	0.00284776	0.00447627
Group14_con1_AC_AssA	M149-152cm_195916_1	cellularorganisms;Bacteria;Terrabacteriagroup;Chloroflexi;unclassifiedChloroflexi	0.00546273	0.00311118	0.00106696	0.00222992	0.00138548	0	0.00123335	0.0081775	0.00524384	0.00405968	0.00746933	0.00683269	0.0109859	0.00311299	0.013144	0.00632352	0.00516276	0.00115838	0.00687367	0.00547613	0.000964123	0.00606185
Group14_con1_AC_AssA	M149-152cm_221611_1	cellularorganisms;Bacteria;Terrabacteriagroup;Bacillota;Clostridia;Thermoanaerobacterales;Thermoanaerobacteraceae;unclassifiedThermoanaerobacteraceae	0.00559761	0.003985	0.00409989	0.00142811	0	0	0	0.00349142	0.00537332	0.00519989	0.0109339	0.00875175	0.00562856	0.00664553	0.00962042	0.00134993	0.0016532	0.0103861	0.00146737	0.00701417	0.00370473	0
Group14_con1_AC_AssA	M149-152cm_23062_2	cellularorganisms;Bacteria;PVCgroup;CandidatusAbyssubacteria	0.0295579	0.0338799	0.0239639	0.0119519	0.00282889	0.0031371	0.00125914	0.00347854	0.0321209	0.0124337	0.0147063	0.00627801	0.0179449	0.0121826	0.0282755	0.0231331	0.0441422	0.0573561	0.0409349	0.0223625	0	0.0348109
Group14_con1_AC_AssA	M149-152cm_270081_1	cellularorganisms;Bacteria;FCBgroup;CandidatusHydrogenedentes;unclassifiedCandidatusHydrogenedentes	0.00391994	0.0111626	0.0114844	0.00533382	0	0	0	0.00326	0.0188144	0.00121381	0.0102092	0.0114403	0.010511	0.00744605	0.0134741	0.0214277	0.00926172	0.0069269	0.00959079	0.00916896	0.00576529	0
Group14_con1_AC_AssA	M149-152cm_270290_1	cellularorganisms;Bacteria;Terrabacteriagroup;Chloroflexi;unclassifiedChloroflexi	0.00261329	0.00496116	0.00127605	0	0	0	0.00147504	0.00978001	0.00627145	0.00121381	0.00127615	0.00326866	0.00262774	0.00744605	0.00898275	0.00504181	0	0.0069269	0.00274023	0.00523941	0.0115306	0.00181244
Group14_con1_AC_AssA	M149-152cm_274539_1	cellularorganisms;Bacteria;Terrabacteriagroup;Chloroflexi;unclassifiedChloroflexi	0.00395413	0.00625553	0.00386152	0.00134508	0.00167143	0	0.0014879	0	0	0	0.00257456	0	0.0092773	0.0037555	0.00566318	0.00635722	0.00311416	0	0.00691031	0.0052851	0	0.00365649
Group14_con1_AC_AssA	M149-152cm_437007_1	cellularorganisms;Bacteria;Terrabacteriagroup;Chloroflexi;Dehalococcoidia;unclassifiedDehalococcoidia	0.00423744	0.00603337	0.0020691	0.00216219	0.00537358	0	0	0	0	0	0.0103464	0	0.00426087	0.00402458	0.00728274	0.0122629	0.00500594	0.00449277	0.00444326	0.00637175	0.00373935	0
Group14_con1_AC_AssA	M149-152cm_54975_1	cellularorganisms;Bacteria;PVCgroup;Lentisphaerae;unclassifiedLentisphaerae	0.0379786	0.041596	0.0251065	0.0184845	0.00963228	0.00493002	0.00395751	0.0298841	0.0375786	0.0265958	0.0325271	0.0321559	0.034076	0.0244172	0.0361509	0.0377632	0.0200173	0.0303552	0.025732	0.033386	0.0242335	0.0267452
Group14_con1_AC_AssA	M149-152cm_609592_1	Bacteriabacterium	0.0143613	0.00584227	0.00200356	0.0020937	0	0	0	0.00255932	0.00590822	0.00381169	0.00400746	0.00769837	0.00618887	0.00389711	0.0141041	0.0118745	0.00727108	0	0.00215126	0	0.00724183	0
Group14_con1_AC_AssA	M15-18cm_396983_1	cellularorganisms;Bacteria;Pseudomonadota;delta/epsilonsubdivisions;Deltaproteobacteria;Desulfobacterales;Desulfobacteraceae;unclassifiedDesulfobacteraceae	0	0	0.0016043	0	0	0	0	0	0.00157695	0	0	0	0	0	0	0.0015847	0	0.00174176	0	0.00164681	0	0
Group14_con1_AC_AssA	M21-24cm_184795_1	cellularorganisms;Bacteria;FCBgroup;Bacteroidetes/Chlorobigroup;Bacteroidota;Bacteroidia;Bacteroidales;unclassifiedBacteroidales	0	0	0	0.00103979	0	0.00143284	0.0138024	0	0	0	0	0	0	0.000967708	0	0	0	0	0	0	0	0
Group14_con1_AC_AssA	M275-278cm_229055_1	cellularorganisms;Bacteria;Terrabacteriagroup;Chloroflexi;unclassifiedChloroflexi	0.00998065	0.0148874	0.00556966	0.00727529	0.00180809	0	0.00160956	0.00889325	0.0054747	0.002649	0.0167104	0.00891688	0.0143369	0.0108335	0.0110272	0.0371358	0.0134751	0.0136055	0.0164457	0.0114344	0.00377463	0.0118663
Group14_con1_AC_AssA	M275-278cm_41253_1	Bacteriabacterium	0.0408366	0.0547239	0.0228725	0.0202243	0.0106617	0.00506714	0.00271173	0.0127356	0.0386238	0.0245462	0.0293261	0.0330503	0.0289852	0.0211037	0.0361243	0.0208551	0.043986	0.0420238	0.0465983	0.0499669	0.0551146	0.123284
Group14_con1_AC_AssA	M28-31cm_1166_3	cellularorganisms;Bacteria;FCBgroup;CandidatusHydrogenedentes;unclassifiedCandidatusHydrogenedentes	0.0443612	0.0492176	0.0337576	0.0152864	0.00657529	0.00324074	0.0214621	0.086243	0.0558566	0.0615464	0.0399499	0.0345889	0.068358	0.0470574	0.0391112	0.0339009	0.0558096	0.0335959	0.0332257	0.0282991	0.107781	0.0151835
Group14_con1_AC_AssA	M28-31cm_139933_1	cellularorganisms;Bacteria;FCBgroup;CandidatusHydrogenedentes;unclassifiedCandidatusHydrogenedentes	0.00331761	0.00524854	0.00323991	0.00225711	0	0	0.00124839	0.0331089	0.0106156	0.0123276	0.0140408	0.0193648	0.0189037	0.00420127	0.00665217	0.00320032	0.00391929	0.00351751	0.00347875	0.00665149	0.00683116	0
Group14_con1_AC_AssA	M28-31cm_1559_11	cellularorganisms;Bacteria;FCBgroup;CandidatusHydrogenedentes;unclassifiedCandidatusHydrogenedentes	0.0758551	0.0632752	0.0454573	0.0263902	0.00874483	0.00323252	0.0123256	0.0709702	0.0728156	0.0790067	0.0617372	0.0424077	0.0629842	0.0780483	0.0646909	0.0443475	0.0746767	0.0658029	0.0494109	0.0495419	0.086209	0.0215219
Group14_con1_AC_AssA	M28-31cm_24133_2	cellularorganisms;Bacteria;Terrabacteriagroup;Chloroflexi;Dehalococcoidia;unclassifiedDehalococcoidia	0.0220608	0.017634	0.0119059	0.00770193	0.00588961	0.000816409	0.00131073	0.0296927	0.0189477	0.0167182	0.0164429	0.0101659	0.0315228	0.0242609	0.0194564	0.0151206	0.0171458	0.010464	0.00730493	0.0145492	0.0532798	0.00644217
Group14_con1_AC_AssA	M28-31cm_25446_1	cellularorganisms;Bacteria;FCBgroup;Gemmatimonadetes;unclassifiedGemmatimonadetes	0.00499622	0.00652091	0.006099	0.00509872	0.00158395	0	0.000705012	0.0405121	0.0149876	0.0139237	0.0158587	0.0328082	0.0150715	0.00830416	0.00912349	0.00722937	0.00221337	0.00264863	0.00654861	0.00563453	0.0115735	0.000866276
Group14_con1_AC_AssA	M28-31cm_389486_1	cellularorganisms;Bacteria;FCBgroup;CandidatusHydrogenedentes;unclassifiedCandidatusHydrogenedentes	0.00165477	0.0141366	0.0113121	0.00337743	0.00419688	0	0	0.0144499	0.00635385	0.00614878	0.0129292	0.00620927	0.0133113	0.00785821	0.011376	0.0143664	0.00390975	0.00701791	0	0.00331765	0.00292052	0.0114766
Group14_con1_AC_AssA	M28-31cm_39654_2	cellularorganisms;Bacteria;Pseudomonadota;Gammaproteobacteria;Chromatiales;Woeseiaceae;unclassifiedWoeseiaceae	0.00623545	0.00507325	0.00608942	0.00636338	0	0	0.00301673	0.0266693	0.0222322	0.0182047	0.0147898	0.0189409	0.00626992	0.0143825	0.0091857	0.00773358	0.00210466	0.00566672	0.000934045	0.00446482	0.00393036	0
Group14_con1_AC_AssA	M28-31cm_45042_1	cellularorganisms;Bacteria;Pseudomonadota;delta/epsilonsubdivisions;Deltaproteobacteria;unclassifiedDeltaproteobacteria	0.00447809	0.00425067	0.00218661	0.00228498	0.00283937	0.00157436	0	0.019552	0.00752264	0.00311994	0.00218679	0.00280056	0.00450285	0.00531642	0.00288612	0.0107994	0.00264512	0.00474792	0.0011739	0.00448907	0.00493964	0
Group14_con1_AC_AssA	M28-31cm_5231_3	cellularorganisms;Bacteria;Pseudomonadota;unclassifiedPseudomonadota	0.0028127	0.00640765	0.00824047	0.0028704	0.00142673	0.00158217	0.000635035	0.0350875	0.0162	0.0114965	0.00988938	0.0295518	0.0135756	0.0112199	0.010635	0.00596917	0.00465192	0.00536792	0.0106175	0.00451135	0.00794265	0
Group14_con1_AC_AssA	M28-31cm_6768_1	cellularorganisms;Bacteria;FCBgroup;CandidatusHydrogenedentes;unclassifiedCandidatusHydrogenedentes	0.0501282	0.0481171	0.0418036	0.0149446	0.00785677	0.00316828	0.0127165	0.0695596	0.0486602	0.0481361	0.0506085	0.0239526	0.032282	0.0465402	0.0522729	0.0266229	0.0538963	0.0483713	0.0372075	0.0389587	0.0601409	0.0132815
Group14_con1_AC_AssA	M28-31cm_7172_1	Bacteria bacterium	0.0403284	0.0344523	0.0236303	0.0129347	0.00511412	0.00243055	0.0162592	0.0905552	0.0387125	0.0379982	0.0444512	0.0331477	0.0561926	0.0476046	0.0391112	0.0311221	0.0238212	0.0293201	0.0289969	0.0248339	0.0798188	0.0159826
Group14_con1_AC_AssA	M28-31cm_7715_4	cellularorganisms;Bacteria;Terrabacteriagroup;Chloroflexi;unclassifiedChloroflexi	0.0255041	0.0328165	0.0188185	0.0138813	0.00718716	0.00239106	0.00383879	0.053026	0.0587572	0.0368542	0.0415148	0.0425335	0.0541397	0.046831	0.0350664	0.0552188	0.0301295	0.0324491	0.0410058	0.0414748	0.0305085	0.0212259
Group14_con1_AC_AssA	M28-31cm_88329_2	cellularorganisms; Bacteria; Terrabacteriagroup; Chloroflexi; unclassifiedChloroflexi	0.0061969	0.00392146	0.00403451	0.00105401	0.00261947	0	0	0.0115957	0.00396573	0.00383773	0.00806969	0.00516732	0.00103853	0.00392374	0.00177507	0.0109593	0.00366038	0.00328515	0.00108298	0.0041414	0.00455707	0.00143261
Group14_con1_AC_AssA	M28-31cm_957_8	cellularorganisms;Bacteria;PVCgroup;Planctomycetota;unclassifiedPlanctomycetota	0.0806568	0.0771075	0.0540122	0.0282211	0.0146118	0.00729166	0.0078044	0.0819309	0.152638	0.141289	0.12829	0.177268	0.0863165	0.0590954	0.12773	0.0711363	0.0823532	0.106285	0.0869908	0.0646837	0.0960876	0.0583366
Group14_con1_AC_AssA	M300-303cm_10828_3	cellularorganisms;Bacteria;Terrabacteriagroup;Chloroflexi;Dehalococcoidia;unclassifiedDehalococcoidia	0.0321094	0.0325807	0.0135161	0.00790955	0.00421226	0.00155706	0.00187487	0.00897795	0.0079714	0.00359993	0.0167614	0.00692446	0.0161434	0.015774	0.0156992	0.0224296	0.0313926	0.0487183	0.0684989	0.0588266	0.0122134	0.106739
Group14_con1_AC_AssA	M300-303cm_108927_1	cellularorganisms;Bacteria;Terrabacteriagroup;Chloroflexi;unclassifiedChloroflexi	0.00955658	0.0171346	0.0165916	0.00433451	0.00269308	0.00149324	0	0	0	0	0	0	0	0	0.0164246	0.0358506	0.015053	0.0258939	0.0100208	0.0127734	0	0.0309303
Group14_con1_AC_AssA	M300-303cm_131778_1	cellularorganisms; Bacteria; Bacteriaincertaesedis; Bacteriacandidatephyla; CandidatusAerophobetes; unclassifiedAerophobetes	0.00196706	0.00186716	0.00288148	0	0	0	0	0	0	0	0	0.00123018	0	0	0.00253553	0.00189751	0.0023238	0.00521396	0.0041252	0.00197188	0	0.010914
Group14_con1_AC_AssA	M300-303cm_219648_1	cellularorganisms;Bacteria;FCBgroup;CandidatusHydrogenedentes;unclassifiedCandidatusHydrogenedentes	0.00389748	0.00246636	0.00253747	0.00397744	0.00164749	0	0	0	0.00623551	0.0024137	0.00380651	0.00812483	0.00653171	0.00740338	0.00223282	0.00375969	0	0.0165293	0.00544904	0.00520938	0.00114645	0.00180205
Group14_con1_AC_AssA	M300-303cm_289966_1	cellularorganisms;Bacteria;FCBgroup;CandidatusHydrogenedentes;unclassifiedCandidatusHydrogenedentes	0.00453407	0.00717301	0.00590384	0.00154236	0.00191658	0	0.00341226	0.00377074	0.00725398	0.00842383	0.00590433	0.0113423	0.00151971	0.010048	0.00519502	0.00437377	0.00714181	0.0160242	0.00633905	0.00151506	0.00933592	0
Group14_con1_AC_AssA	M300-303cm_31351_2	cellularorganisms; Bacteria; Atribacterota; unclassifiedAtribacterota	0.0201642	0.0114841	0.00956467	0.0117588	0.00657529	0	0.00130073	0	0.00165911	0.00214074	0.0106908	0.0374713	0.0243308	0.0136795	0.0103967	0.0372354	0.0408363	0.0323742	0.0386626	0.0196361	0.0096596	0.0295679
Group14_con1_AC_AssA	M300-303cm_367607_1	cellularorganisms;Bacteria;Pseudomonadota;delta/epsilonsubdivisions;Deltaproteobacteria;Desulfobacterales;Desulfobacteraceae;unclassifiedDesulfobacteraceae	0.00689592	0.00163643	0.00505081	0.00175935	0	0.00242439	0	0.00430122	0.0049647	0.00160149	0.00673497	0.00215632	0	0.00654951	0.00148147	0.0133042	0.00407328	0.0109671	0.00542315	0.00345641	0.00152133	0
Group14_con1_AC_AssA	M300-303cm_38379_2	cellularorganisms;Bacteria;Pseudomonadota;delta/epsilonsubdivisions;Deltaproteobacteria;unclassifiedDeltaproteobacteria	0.0153497	0.0212949	0.0138371	0.00602485	0.00299465	0	0.00266583	0.00662825	0.0068006	0.00383898	0.0138383	0.00369214	0.0201837	0.00616788	0.0126832	0.0216411	0.0146463	0.0250379	0.0105238	0.0130201	0.00989858	0.0294805
Group14_con1_AC_AssA	M300-303cm_4101_3	Bacteriabacterium	0.0687686	0.0508933	0.0387012	0.018437	0.0199541	0.00163911	0.00328945	0.0159941	0.0615376	0.0319412	0.0415504	0.0247839	0.0410205	0.0387456	0.0425685	0.0781432	0.0447511	0.0722944	0.0446097	0.0432318	0.0241712	0.045269
Group14_con1_AC_AssA	M300-303cm_60967_1	Bacteriabacterium	0.0312246	0.0277864	0.018423	0.0106217	0.0032997	0.004574	0.00293738	0.00324597	0.0330956	0.0416961	0.0285898	0.00732284	0	0.0135923	0.0229192	0.0175704	0.0292025	0.0400031	0.0259201	0.0189111	0.000574047	0.0045116
Group14_con1_AC_AssA	M4-6cm_10261_2	cellularorganisms;Bacteria;Pseudomonadota;delta/epsilonsubdivisions;Deltaproteobacteria;unclassifiedDeltaproteobacteria	0.0208398	0.0245932	0.0126511	0.0120707	0.00642827	0.00158414	0.000635824	0.0231865	0.0351435	0.0397646	0.0286048	0.0126808	0.00679622	0.0171182	0.0251684	0.00977986	0.0159693	0.0268729	0.0395699	0.0146801	0.00546735	0.0242191
Group14_con1_AC_AssA	M4-6cm_103785_1	cellularorganisms;Bacteria;PVCgroup;CandidatusAbyssubacteria	0.00889032	0.0176448	0.00394641	0.00329917	0.00307472	0.00227314	0.00182474	0	0.0217231	0.00900944	0.00710414	0.00808718	0.00812679	0.00690851	0.0125014	0.0226095	0.00572873	0.0128537	0.0050848	0.0129631	0.0142642	0.00560532
Group14_con1_AC_AssA	M4-6cm_10951_3	cellularorganisms;Bacteria;Terrabacteriagroup;Chloroflexi;Dehalococcoidia;unclassifiedDehalococcoidia	0.0319922	0.0303675	0.0220855	0.00562906	0.00419688	0.000775688	0.00435872	0.00481664	0.0370641	0.0456034	0.0334004	0.00965886	0.000554639	0.0209552	0.0346019	0.023944	0.0390975	0.0520495	0.0237136	0.0149294	0	0.00994637
Group14_con1_AC_AssA	M4-6cm_116849_2	Bacteriabacterium	0.0117938	0.0186581	0.00511893	0.00668654	0	0	0	0.00163471	0.015095	0.0243463	0.0102387	0	0	0	0.0112609	0.0101128	0.0108366	0.00972569	0.0178629	0.00525455	0	0.0127237
Group14_con1_AC_AssA	M4-6cm_121886_1	cellularorganisms;Bacteria;Terrabacteriagroup;Chloroflexi;Dehalococcoidia;unclassifiedDehalococcoidia	0.0274272	0.0349837	0.0108814	0.00174937	0.00543453	0.00241064	0	0	0	0	0	0	0	0	0.00368267	0.0024804	0.0141756	0.00817872	0.0116835	0.0223393	0	0.0225887
Group14_con1_AC_AssA	M4-6cm_144107_1	cellularorganisms;Bacteria;Pseudomonadota;delta/epsilonsubdivisions;Deltaproteobacteria;Desulfobacterales;Desulfobacteraceae;unclassifiedDesulfobacteraceae	0.0036565	0.00954473	0.0053563	0.00279864	0	0	0.00103193	0.00798241	0.00701998	0.00509506	0.00446396	0.00571687	0.00367672	0.0104185	0.00314215	0.00529085	0.00539956	0.00969207	0.00191705	0.000916368	0.000806675	0.0114118
Group14_con1_AC_AssA	M4-6cm_21099_2	Bacteriabacterium	0.0446537	0.045103	0.0257175	0.012853	0.00725976	0.00402535	0.00258504	0.0221388	0.0544048	0.0308448	0.0329882	0.027926	0.0569891	0.0391482	0.0349287	0.0491497	0.0405785	0.055842	0.0384185	0.0212338	0.0474879	0.027793
Group14_con1_AC_AssA	M4-6cm_240384_1	cellularorganisms; Archaea; TACKgroup; CandidatusBathyarchaeota; unclassifiedCandidatusBathyarchaeota	0.00751503	0.0107001	0.00366951	0.0012782	0.00158832	0	0	0	0.0072139	0.0127986	0.00489309	0.00783306	0.00377829	0.0083271	0.00322895	0.00724934	0.0103576	0.0106238	0.00525336	0.00376673	0	0
Group14_con1_AC_AssA	M4-6cm_24499_2	cellularorganisms; Bacteria; Terrabacteriagroup; Chloroflexi; Dehalococcoidia; unclassifiedDehalococcoidia	0.0335857	0.0313304	0.0175305	0.010637	0.00514024	0.00162865	0.000653689	0.00361182	0.023902	0.0446474	0.0384573	0.00724283	0	0.0291487	0.0298565	0.0111718	0.0478857	0.0380652	0.0333954	0.0191559	0	0.011245
Group14_con1_AC_AssA	M4-6cm_25069_1	cellularorganisms; Bacteria; Terrabacteriagroup; Chloroflexi; Dehalococcoidia; unclassifiedDehalococcoidia	0.0294038	0.021212	0.00631733	0.00600141	0.00223725	0	0.000663863	0.00220082	0.0293546	0.0300461	0.0333123	0.00662	0.00473062	0.0184316	0.0197088	0.0136148	0.0375154	0.0374106	0.015416	0.0206331	0.000518951	0.00407858
Group14_con1_AC_AssA	M4-6cm_26917_2	cellularorganisms; Bacteria; Terrabacteriagroup; Chloroflexi; Dehalococcoidia; unclassifiedDehalococcoidia	0.0368717	0.051405	0.0191293	0.0105829	0.00438353	0.00243055	0.00520293	0.0086243	0.03097	0.0497723	0.0315097	0.00864722	0	0.0191513	0.0292096	0.0144496	0.0442393	0.0342067	0.0289969	0.0231013	0	0.00319653
Group14_con1_AC_AssA	M4-6cm_28727_2	cellularorganisms;Bacteria;PVCgroup;Planctomycetota;Planctomycetia;Pirellulales;unclassifiedPirellulales	0.0234521	0.0254412	0.0119967	0.00284919	0.00141619	0	0	0.00139313	0.0134002	0.0202296	0.0125431	0	0	0.001591	0.0139152	0.0226229	0.0125334	0.0100645	0.0204926	0.0151133	0	0.0271085
Group14_con1_AC_AssA	M4-6cm_329754_1	cellularorganisms;Bacteria;FCBgroup;CandidatusHydrogenedentes;unclassifiedCandidatusHydrogenedentes	0	0.0114008	0.00439855	0.00153215	0.00190388	0	0.00169483	0.0149831	0.00432356	0.00976271	0.00879784	0.00751143	0.0105675	0.00285186	0.00516062	0	0	0.00159181	0.00472281	0	0.00397461	0
Group14_con1_AC_AssA	M4-6cm_33_51	cellularorganisms;Bacteria;Terrabacteriagroup;Actinomycetota;unclassifiedActinomycetota	0.0784421	0.0797392	0.0418339	0.0249806	0.00705488	0.00547645	0.00314011	0	0.0090786	0.00568479	0.0152136	0.0153086	0.0179009	0.0290609	0.0583245	0.0386394	0.0703227	0.0890672	0.0980026	0.0496345	0.0058912	0.0902862
Group14_con1_AC_AssA	M4-6cm_34062_1	Bacteriabacterium	0.0281583	0.0240009	0.0106628	0.0105561	0.00218621	0.00404066	0.0071359	0.0379941	0.0237202	0.0149472	0.0263786	0.0150943	0.028314	0.0272896	0.0162962	0.0121956	0.011541	0.0121857	0.00964115	0.0092171	0.0715027	0.00398553
Group14_con1_AC_AssA	M4-6cm_36187_2	cellularorganisms;Bacteria;Terrabacteriagroup;Chloroflexi;Dehalococcoidia;unclassifiedDehalococcoidia	0.0220636	0.0198959	0.00538671	0.00450325	0.00139896	0	0	0	0	0	0	0	0	0	0.00568798	0.00532089	0.00847113	0.00935721	0.0144595	0.0232236	0	0.0237183
Group14_con1_AC_AssA	M4-6cm_49692_2	cellularorganisms; Bacteria; PVCgroup; Planctomycetota; Phycisphaerae; unclassifiedPhycisphaerae	0.187239	0.207261	0.138969	0.100538	0.0365294	0.012963	0.0169095	0.0488711	0.17863	0.166978	0.172178	0.240681	0.262425	0.15321	0.101491	0.0722478	0.220516	0.230895	0.290574	0.149581	0.387909	0.16542
Group14_con1_AC_AssA	M4-6cm_504786_1	cellularorganisms;Bacteria;Terrabacteriagroup;Chloroflexi;unclassifiedChloroflexi	0.0018064	0.010288	0	0.00368692	0.00229073	0	0	0.00225343	0	0	0.00529272	0.00225942	0.00544916	0.00686263	0.00465689	0.0139403	0.00853603	0.00191525	0.0094707	0	0	0
Group14_con1_AC_AssA	M4-6cm_54032_3	cellularorganisms;Archaea;Asgardgroup;CandidatusLokiarchaeota;unclassifiedLokiarchaeota	0.0244142	0.0165531	0.00851515	0.00711859	0.00442287	0	0.00393722	0.015228	0.011718	0.0097198	0.0187349	0.0174496	0.0157816	0.00828135	0.0119885	0.0252333	0.00412028	0.0203384	0.0164572	0.0104889	0.00307778	0.0120945
Group14_con1_AC_AssA	M4-6cm_5523_3	cellularorganisms;Bacteria;Terrabacteriagroup;Chloroflexi;Dehalococcoidia;unclassifiedDehalococcoidia	0.0337148	0.0364168	0.0295192	0.00889824	0.00368572	0.000817456	0.00328102	0.00507599	0.0290159	0.0437391	0.0232767	0.00945189	0	0.0259482	0.023977	0.0145792	0.0363958	0.0406769	0.024381	0.0157333	0	0.00241891
Group14_con1_AC_AssA	M4-6cm_7265_3	cellularorganisms;Bacteria;Terrabacteriagroup;Chloroflexi;Dehalococcoidia;unclassifiedDehalococcoidia	0.0182733	0.027102	0.0139417	0.00466205	0.00289659	0.000803042	0.00128927	0	0	0.00106094	0.0200777	0.0435692	0.0155033	0.0184401	0.0323871	0.0369071	0.0263096	0.0278507	0.0227535	0.0291945	0	0.0253468
Group14_con1_AC_AssA	M4-6cm_7623_4	Bacteriabacterium	0.0398113	0.0477617	0.0221394	0.0152355	0.00841424	0.00233274	0.00624193	0.0137954	0.0371545	0.0523921	0.0383421	0.0200564	0.00389194	0.0357108	0.0465652	0.0240024	0.0666279	0.0609702	0.0394258	0.0238345	0.00292764	0.00997063
Group14_con1_AC_AssA	M4-6cm_778606_1	cellularorganisms; Bacteria; Terrabacteriagroup; Chloroflexi; unclassifiedChloroflexi	0.0068011	0.0107595	0.00221394	0.00462709	0	0	0	0	0	0	0	0	0	0	0.0058444	0.0109344	0.0133909	0.00961453	0.00475429	0.00227259	0	0.00314458
Group14_con1_AC_AssA	M4-6cm_817462_1	cellularorganisms;Bacteria;Terrabacteriagroup;Chloroflexi;Dehalococcoidia;unclassifiedDehalococcoidia	0.00697549	0.0154496	0.00681212	0	0.00294858	0	0	0.00580113	0.00446399	0.00647987	0.00227089	0.00872482	0.00935206	0	0.00399617	0.0134578	0.0109874	0.00246527	0.0048762	0.00466173	0.0082074	0.00967564
Group14_con1_AC_AssA	M49-52cm_105621_1	cellularorganisms;Bacteria;Pseudomonadota;Betaproteobacteria;unclassifiedBetaproteobacteria	0.00228993	0.00217364	0.00372717	0.000778971	0	0	0.000861681	0.00380883	0.0117236	0.00354538	0.00447297	0.00381894	0.0076753	0.00362483	0.0052475	0.00368162	0.00541046	0.00404652	0.00320154	0.00153037	0.00673587	0
Group14_con1_AC_AssA	M49-52cm_119892_1	cellularorganisms;Bacteria;FCBgroup;CandidatusHydrogenedentes;unclassifiedCandidatusHydrogenedentes	0.0126886	0.00722654	0.00495658	0.00517957	0.00321813	0.00118958	0.000954923	0.00527622	0.0211123	0.00864385	0.00826165	0.00317414	0.0119082	0.00964097	0.0123576	0.013056	0.00299796	0.00538127	0.00532197	0.00423991	0.00970418	0.00117335
Group14_con1_AC_AssA	M49-52cm_12790_6	cellularorganisms;Bacteria;Pseudomonadota;delta/epsilonsubdivisions;Deltaproteobacteria;unclassifiedDeltaproteobacteria	0.0278599	0.0197042	0.0176048	0.00501732	0.00484917	0.000768211	0.00370004	0	0.0251704	0.00862681	0.0288103	0.0088825	0.0236196	0.0290546	0.0225326	0.0384681	0.0161336	0.02143	0.0211938	0.0175236	0	0.028036
Group14_con1_AC_AssA	M49-52cm_142564_1	cellularorganisms;Bacteria;PVCgroup;Planctomycetota;Planctomycetia;Pirellulales;unclassifiedPirellulales	0.00279881	0.00708445	0.00182217	0.00285623	0.00236614	0.00131197	0.00105317	0.00465523	0.0286577	0.0138664	0.00728929	0.023338	0	0.00443035	0.00481021	0.0161991	0.00661279	0.00494575	0.00293475	0.00467612	0.000823274	0.00258813
Group14_con1_AC_AssA	M49-52cm_15271_2	cellularorganisms;Bacteria;Pseudomonadota;delta/epsilonsubdivisions;Deltaproteobacteria;Desulfobacterales;Desulfobacteraceae;unclassifiedDesulfobacteraceae	0.0416796	0.0358205	0.0297025	0.00689752	0.00642827	0.00158414	0.00317912	0.00562098	0.0362248	0.0544148	0.0374063	0.0176122	0.00226541	0.0278171	0.0319446	0.020103	0.0352655	0.0465797	0.0271674	0.0225848	0.000497032	0.00937515
Group14_con1_AC_AssA	M49-52cm_180700_1	cellularorganisms;Bacteria;Terrabacteriagroup;Chloroflexi;unclassifiedChloroflexi	0.00486488	0.00646494	0.00285056	0.000992937	0	0	0	0.00728254	0.0130758	0.00451922	0.00380107	0.00486793	0.00293506	0.0046205	0.00334444	0.00657004	0.0034483	0.0010316	0.00510117	0.00292608	0	0.00404882
Group14_con1_AC_AssA	M49-52cm_181694_1	cellularorganisms;Bacteria;Nitrospinae/Tectomicrobiagroup;Nitrospinae;unclassifiedNitrospinae	0.0254064	0.0120581	0.00763427	0.000997217	0.00123917	0.00137417	0.0011031	0.00853292	0.0150082	0.00998514	0.0143154	0.00733336	0.0186689	0.0120651	0.0218325	0.0282787	0.015007	0.0155407	0.0112709	0.0127344	0.0198331	0.0121988
Group14_con1_AC_AssA	M49-52cm_186694_1	cellularorganisms;Bacteria;PVCgroup;Planctomycetota;Planctomycetia;Pirellulales;unclassifiedPirellulales	0	0	0.00208862	0.00218259	0	0	0	0.00400196	0.00410603	0.00198675	0.00208879	0.00401259	0	0.00101564	0.000918931	0	0.00252658	0.00113379	0.00112129	0.00107198	0.00188732	0.00593317
Group14_con1_AC_AssA	M49-52cm_197169_1	cellularorganisms;Bacteria;Bacteriaincertaesedis;Bacteriacandidatephyla;CandidatusPoribacteria;unclassifiedCandidatusPoribacteria	0.0122819	0.00874362	0.00699665	0.00417795	0	0	0	0.00510709	0.0167022	0.00570462	0.00599762	0.00128017	0.0020583	0.00583246	0.00527711	0.0138223	0.00846377	0.00976646	0.00643922	0.00820801	0.000903185	0.0141968
Group14_con1_AC_AssA	M49-52cm_202803_1	cellularorganisms;Bacteria;Pseudomonadota;delta/epsilonsubdivisions;Deltaproteobacteria;Desulfobacterales;Desulfobacteraceae;unclassifiedDesulfobacteraceae	0.0030844	0.00146388	0.00150608	0	0	0	0	0	0.00740202	0.00716312	0.00301241	0.00192896	0.00465217	0.00292946	0	0.00595071	0.00364378	0.00490537	0.00161711	0.00154598	0	0
Group14_con1_AC_AssA	M49-52cm_211197_1	Bacteriabacterium	0.0114424	0.008146	0.00558723	0.00145965	0	0	0	0	0.0137299	0.00132868	0.00139692	0	0.00431463	0.00271691	0.00122911	0.00413921	0.00506911	0.00909893	0	0.00573525	0	0.00793585
Group14_con1_AC_AssA	M49-52cm_239071_2	cellularorganisms;Bacteria;FCBgroup;CandidatusHydrogenedentes;unclassifiedCandidatusHydrogenedentes	0.0114304	0.0162749	0.00930226	0	0	0.00267906	0.00215058	0	0.0128011	0.00884856	0.00930303	0.00238283	0.0114936	0.0108562	0.00654835	0.012864	0.00450114	0.0100993	0.0079904	0.00572922	0.00504342	0
Group14_con1_AC_AssA	M49-52cm_262901_1	cellularorganisms;Bacteria;FCBgroup;CandidatusHydrogenedentes;unclassifiedCandidatusHydrogenedentes	0.00524169	0.0049755	0.00255947	0.00133731	0	0	0.0014793	0.00163471	0.0201266	0.0206944	0.00895888	0.00327811	0.015812	0.0012446	0.00675653	0.00632048	0.0077404	0.0166726	0.00274814	0.00394091	0	0.00181768
Group14_con1_AC_AssA	M49-52cm_267639_1	cellularorganisms;Bacteria;Terrabacteriagroup;Chloroflexi;unclassifiedChloroflexi	0	0.00461534	0.00474839	0.00124051	0	0	0	0.00454915	0.0105017	0.0022584	0.00474879	0.00304082	0.00855601	0.00692703	0.00522288	0.00703556	0.00430806	0.00386643	0.00254922	0.00121855	0.00214537	0.0016861
Group14_con1_AC_AssA	M49-52cm_291672_1	cellularorganisms;Bacteria;Pseudomonadota;Betaproteobacteria;unclassifiedBetaproteobacteria	0.0025544	0.00848637	0.00623645	0.00260681	0.00323928	0	0	0.00637308	0.0159383	0.00237291	0.00249479	0.003195	0	0.00970434	0.00768278	0.00862434	0.0045265	0.00541664	0.0120531	0.00640167	0.00225415	0.00354319
Group14_con1_AC_AssA	M49-52cm_322378_1	cellularorganisms;Bacteria;Terrabacteriagroup;Chloroflexi;unclassifiedChloroflexi	0.00269885	0.00384268	0.00527128	0.00137711	0	0	0.00152333	0.0050501	0.0116582	0.00125355	0.00131793	0.00506351	0.00271377	0.00256327	0.00695762	0.0104137	0.00159415	0	0.00282993	0.00541093	0.00714484	0.00187178
Group14_con1_AC_AssA	M49-52cm_3292_1	cellularorganisms;Bacteria;FCBgroup;Bacteroidetes/Chlorobigroup;Bacteroidota;unclassifiedBacteroidota	0.0105648	0.00501414	0.00343913	0.00179693	0.00111645	0.00247618	0.000993861	0.00878618	0.0414111	0.0179926	0.0223562	0	0	0.0066894	0.00226967	0.00849276	0.00936063	0.00466725	0.00646214	0	0	0
Group14_con1_AC_AssA	M49-52cm_375535_1	cellularorganisms;Bacteria;FCBgroup;CandidatusHydrogenedentes;unclassifiedCandidatusHydrogenedentes	0.0205427	0.0181066	0.00859782	0.00449232	0	0.00206348	0.00165644	0.00366091	0.0267622	0.00817847	0.0200632	0.0238591	0.0147545	0.0125426	0.0088265	0.0254783	0.00866725	0.0155575	0.0153861	0.00588373	0.0220126	0
Group14_con1_AC_AssA	M49-52cm_39034_1	cellularorganisms;Bacteria;Pseudomonadota;delta/epsilonsubdivisions;Deltaproteobacteria;unclassifiedDeltaproteobacteria	0.0107282	0.00803948	0.006617	0.00345735	0.00358015	0.000794042	0.00127482	0.0105656	0.0211386	0.0115395	0.0088234	0.00918116	0.00113552	0.00429021	0.0116451	0.00708082	0.00933861	0.00478931	0.0100651	0.00792436	0.00249135	0.00234963
Group14_con1_AC_AssA	M49-52cm_3905_4	cellularorganisms;Bacteria;PVCgroup;Planctomycetota;unclassifiedPlanctomycetota	0.0218926	0.0185933	0.00956467	0.00823116	0.00438353	0.00162037	0.00130073	0.00431215	0.0326291	0.0155204	0.0168802	0.0021618	0.00115861	0.0136795	0.0168327	0.0227858	0.00680605	0.0122167	0.0108739	0.00924053	0.0005084	0.00958958
Group14_con1_AC_AssA	M49-52cm_42300_3	cellularorganisms;Bacteria;Terrabacteriagroup;Chloroflexi;unclassifiedChloroflexi	0.00487534	0.00528885	0.0020405	0.00142153	0.00176643	0.00097944	0	0.00434417	0.0180514	0.0071169	0.00272089	0.00696913	0.00210098	0.00529192	0.00837907	0.0073904	0.00411395	0.00369222	0.00657275	0.00768003	0.00245844	0.00386431
Group14_con1_AC_AssA	M49-52cm_43439_4	cellularorganisms;Bacteria;Terrabacteriagroup;Chloroflexi;unclassifiedChloroflexi	0.0315705	0.0178528	0.00787178	0.00959692	0.00340725	0.00188923	0.00303312	0	0.0257919	0.00998379	0.0170569	0	0.00405256	0.00956956	0.0161623	0.0149032	0.00872888	0.0178047	0.0105651	0.0107738	0	0.00931728
Group14_con1_AC_AssA	M49-52cm_436507_1	cellularorganisms;Bacteria;Pseudomonadota;delta/epsilonsubdivisions;Deltaproteobacteria;Desulfobacterales;Desulfobacteraceae;unclassifiedDesulfobacteraceae	0.00160214	0.00152078	0.00156462	0.00163501	0.00203171	0	0	0.00199862	0.00768973	0.00297662	0.0031295	0	0	0	0.00275355	0.003091	0	0.00169868	0.00335992	0.00160607	0.00141382	0
Group14_con1_AC_AssA	M49-52cm_613893_1	cellularorganisms; Bacteria; Terrabacteriagroup; Chloroflexi; unclassifiedChloroflexi	0.00657111	0.00415826	0.00641721	0.00223531	0.00277765	0	0	0.00273242	0.0168208	0.0122084	0.00641775	0.0164381	0.0198223	0.0145624	0.00564677	0.0274681	0.0103505	0.0162565	0.0114838	0.0241532	0.00773161	0.0182295
Group14_con1_AC_AssA	M49-52cm_62060_1	cellularorganisms;Bacteria;Pseudomonadota;delta/epsilonsubdivisions;Deltaproteobacteria;Desulfobacterales;Desulfobacteraceae;unclassifiedDesulfobacteraceae	0.00351024	0.00333198	0.0028567	0.000597043	0.0029676	0.00164546	0.000660437	0	0.00617758	0.000543473	0.00342832	0.00146352	0.00647102	0.00444521	0.0045247	0.0124159	0.00622029	0.00434205	0.00490765	0.00117295	0.00206509	0.000811505
Group14_con1_AC_AssA	M49-52cm_75643_2	cellularorganisms;Bacteria;Terrabacteriagroup;Bacillota;Clostridia;Eubacteriales;Peptococcaceae;unclassifiedPeptococcaceae	0.0095454	0.00815458	0.00186437	0.000974123	0.00121047	0.00134235	0.00215511	0.0059538	0.021991	0.00798047	0.00559357	0.00238785	0	0.00815931	0.0098432	0.0128911	0.00789358	0.00303617	0.0150135	0.00574129	0.000842339	0.00662017
Group14_con1_AC_AssA	M49-52cm_97737_1	cellularorganisms;Bacteria;Terrabacteriagroup;Chloroflexi;Dehalococcoidia;unclassifiedDehalococcoidia	0.00254247	0.00724004	0.00579348	0.000864876	0.00214943	0.00357541	0.000956707	0.0222015	0.0170841	0.00629819	0.00662167	0.0275606	0.0127826	0.0120737	0.0058262	0.00654022	0.00300357	0.000898555	0.00444326	0.000849567	0.00373935	0.00117554
Group14_con1_AC_AssA	M649-652cm_139342_1	cellularorganisms;Bacteria;PVCgroup;Planctomycetota;Planctomycetia;Pirellulales;unclassifiedPirellulales	0.00191715	0.00181979	0.00187225	0	0.00121559	0	0.00216422	0.00239159	0.0027605	0.00178094	0.00468102	0.00119897	0.015422	0.00182085	0.00329494	0.000924687	0.00339727	0	0.00201027	0	0.0245311	0.00132963
Group14_con1_AC_AssA	M649-652cm_14911_2	cellularorganisms;Bacteria;Nitrospinae/Tectomicrobiagroup;Nitrospinae;unclassifiedNitrospinae	0.0211404	0.0258756	0.0239051	0.0164645	0.00846586	0.0015647	0.00251209	0.015268	0.0293719	0.0139536	0.038034	0.022267	0.0408364	0.0348731	0.0497193	0.0574225	0.0262889	0.0377503	0.0291674	0.0284423	0.0407475	0.0246937
Group14_con1_AC_AssA	M649-652cm_180090_1	cellularorganisms;Bacteria;Terrabacteriagroup;Chloroflexi;Dehalococcoidia;unclassifiedDehalococcoidia	0.0303771	0.0384459	0.0340606	0.0183706	0.00856039	0.00158217	0.00381021	0.0126315	0.0658798	0.0250834	0.0318658	0.036588	0.0328076	0.0299197	0.0386726	0.060777	0.0186077	0.0322075	0.021235	0.0203011	0.0466631	0.0109241
Group14_con1_AC_AssA	M649-652cm_202460_1	cellularorganisms;Bacteria;Pseudomonadota;unclassifiedPseudomonadota	0.0072739	0.004603	0.0047357	0.00123719	0.00153736	0	0	0	0.00814618	0.00225236	0.00828816	0.0106144	0.00365706	0.00575709	0.00208357	0.0140335	0.00429654	0.0038561	0	0.00121529	0.00641889	0.00672638
Group14_con1_AC_AssA	M649-652cm_48565_1	cellularorganisms;Bacteria;Pseudomonadota;delta/epsilonsubdivisions;Deltaproteobacteria;Desulfobacterales;Desulfobacteraceae;unclassifiedDesulfobacteraceae	0.0340055	0.0242089	0.0260138	0.0127245	0.00790588	0.000797019	0.0108766	0.0890837	0.0320989	0.0373807	0.0381936	0.0241023	0.0518601	0.0473693	0.0326312	0.0278828	0.0234341	0.0228345	0.0213943	0.0255667	0.0825229	0.0141506
Group14_con1_AC_AssA	M649-652cm_50662_1	cellularorganisms;Archaea;Asgardgroup;CandidatusLokiarchaeota;unclassifiedLokiarchaeota	0.0214406	0.0215489	0.0172435	0.00772253	0.00639747	0.00177362	0.005695	0.0062933	0.0363203	0.0134734	0.0234038	0.0181413	0.027266	0.025155	0.0135475	0.0273741	0.00893968	0.022064	0.0145472	0.0158038	0.0422927	0.0131206
Group14_con1_AC_AssA	M649-652cm_57087_3	cellularorganisms;Bacteria;Pseudomonadota;unclassifiedPseudomonadota	0.00501556	0.00856952	0.00783695	0.00409477	0.00127206	0.00141065	0	0.00125135	0.00481459	0.00652287	0.0029391	0	0.00806926	0.00857449	0.00431003	0.0125794	0.00711021	0.00850844	0.012622	0.00905015	0.0203596	0.00417422
Group14_con1_AC_AssA	M649-652cm_73557_1	cellularorganisms;Bacteria;PVCgroup;Planctomycetota;Planctomycetia;unclassifiedPlanctomycetia	0.00197133	0.00374244	0.00288775	0.00603533	0.00124994	0.00138612	0	0	0.00189234	0	0.00866396	0.00739713	0.0208134	0.00936153	0.000847015	0.00190164	0.0046577	0.00104506	0.00310062	0.000988084	0.0295734	0
Group14_con1_AC_AssA	M649-652cm_7901_4	cellularorganisms;Bacteria;Terrabacteriagroup;Chloroflexi;Dehalococcoidia;unclassifiedDehalococcoidia	0.0164603	0.0291181	0.0168055	0.0137438	0.0028464	0.00210434	0.00253385	0.00933351	0.0344744	0.020156	0.0277679	0.00655081	0.0436352	0.041926	0.0315045	0.0317567	0.01591	0.0174521	0.0345196	0.0292512	0.0224485	0.022832
Group14_con1_AC_AssA	M649-652cm_84206_1	cellularorganisms;Bacteria;PVCgroup;Planctomycetota;Planctomycetia;Pirellulales;unclassifiedPirellulales	0.00772054	0.00532979	0.00274172	0.00143253	0	0	0.0039616	0.00612891	0.00471621	0.00912798	0.0102823	0.00526731	0.00846897	0.00866593	0.0096502	0.00406233	0.00912073	0.00595327	0.00367979	0.00844307	0.0272521	0.00584133
Group14_con1_AC_AssA	M649-652cm_98152_2	cellularorganisms;Bacteria;FCBgroup;CandidatusHydrogenedentes;unclassifiedCandidatusHydrogenedentes	0.0176325	0.0179325	0.0122997	0.0038559	0.01118	0.00354231	0	0.0078557	0.0169259	0.00818983	0.0110706	0.0141778	0.0215292	0.0143543	0.0173167	0.0255137	0.0133909	0.0146889	0.014527	0.0126255	0.0233398	0.00174699
Group14_con1_AC_AssA	M749-752cm_100094_2	cellularorganisms;Bacteria;PVCgroup;Lentisphaerae;unclassifiedLentisphaerae	0.020551	0.00975366	0.00878049	0.00655394	0.00814409	0.00180628	0.0043499	0.00961378	0.0147956	0.00715906	0.0137991	0.014459	0.0103323	0.0134191	0.00993383	0.0086732	0.019726	0.0122565	0.0107746	0.00901311	0.0215357	0.0427592
Group14_con1_AC_AssA	M749-752cm_11306_2	cellularorganisms;Bacteria;Pseudomonadota;delta/epsilonsubdivisions;Deltaproteobacteria;Desulfobacterales;Desulfobacteraceae;Desulfotignum;unclassifiedDesulfotignum	0.00280573	0.000532649	0.00109601	0.000572659	0	0	0	0.000700013	0.00161599	0.00312766	0.00054805	0.000701873	0.002257	0.00106592	0.000964423	0.00324785	0.00198875	0.00475967	0.00823763	0.0157506	0	0.247519
Group14_con1_AC_AssA	M749-752cm_1145_4	cellularorganisms;Bacteria;Pseudomonadota;delta/epsilonsubdivisions;Deltaproteobacteria;Desulfobacterales;Desulfobacteraceae;unclassifiedDesulfobacteraceae	0.00156888	0.000496402	0.000510712	0	0	0	0	0	0	0	0	0	0	0	0	0	0.00679584	0.0038813	0.00877378	0.00996061	0	0.0834203
Group14_con1_AC_AssA	M749-752cm_12917_3	cellularorganisms;Bacteria;Terrabacteriagroup;Bacillota;Clostridia;Eubacteriales;Peptococcaceae;Desulfofundulus；Desulfofundulusthermocisternus	0.00165678	0.00157264	0	0.000563591	0.00140066	0	0	0	0	0	0	0	0	0	0	0.000532737	0.00456693	0.00409877	0.00636994	0.0160549	0.0063355	0.0566867
Group14_con1_AC_AssA	M749-752cm_16414_1	cellularorganisms;Bacteria;Terrabacteriagroup;Chloroflexi;Dehalococcoidia;unclassifiedDehalococcoidia	0.00571041	0.00704653	0.00278834	0.00349654	0.000724147	0.00160608	0	0.00356178	0.00219264	0.00477421	0.00557713	0.00714248	0.00401938	0.00650826	0.00588857	0.0110171	0.00472223	0.00847629	0.0592789	0.0623961	0.00604702	0.354855
Group14_con1_AC_AssA	M749-752cm_17102_1	cellularorganisms;Bacteria;Terrabacteriagroup;Chloroflexi;Dehalococcoidia;unclassifiedDehalococcoidia	0.0191091	0.0197876	0.00961353	0.000590943	0.00146864	0	0.000653689	0	0	0	0	0	0	0	0.00398086	0.00558591	0.00478857	0.0104372	0.00850065	0.016834	0	0.0506025
Group14_con1_AC_AssA	M749-752cm_207394_1	cellularorganisms;Bacteria;Terrabacteriagroup;Chloroflexi;unclassifiedChloroflexi	0	0.00315297	0.0048658	0	0	0	0	0	0.00159428	0	0.00162207	0	0.00167001	0	0.00428161	0.00320423	0.00196204	0.00352181	0.010449	0.00499471	0.00293122	0.0138223
Group14_con1_AC_AssA	M749-752cm_2820_2	cellularorganisms;Bacteria;Pseudomonadota;delta/epsilonsubdivisions;Deltaproteobacteria;unclassifiedDeltaproteobacteria	0.00984408	0.00769518	0.00282751	0	0.00073432	0	0	0	0	0	0	0	0	0	0.00199043	0.00279296	0.0150498	0.0171907	0.0255019	0.0307656	0	0.104418
Group14_con1_AC_AssA	M749-752cm_28357_1	Bacteriabacterium	0.00759573	0.00720998	0.00399422	0.00298137	0.000740944	0	0.00131917	0.00218664	0.00785224	0.00705604	0.00627715	0.0043849	0.00646269	0.00721417	0.00552306	0.0135271	0.00621227	0.00743392	0.001838	0.00175716	0.00309364	0.00567322
Group14_con1_AC_AssA	M749-752cm_30602_1	Bacteriabacterium	0.00703735	0.00572568	0.00490895	0.00410384	0.00637442	0	0	0.00627063	0.00386021	0.00747124	0.00294562	0.0088022	0.0131416	0.00668384	0.00431959	0.00678856	0.00712598	0.0085273	0.00421667	0.0020156	0.0097588	0.0306789
Group14_con1_AC_AssA	M749-752cm_38049_2	Bacteriabacterium	0.00445974	0.00705542	0.00435529	0	0	0	0.00167816	0	0	0	0.00145188	0.00371878	0	0.0028238	0.00127747	0.00286805	0.00702473	0.00472846	0	0.0059609	0	0.0206202
Group14_con1_AC_AssA	M749-752cm_597_12	cellularorganisms;Bacteria;Bacteriaincertaesedis;Bacteriacandidatephyla;CandidatusAerophobetes;unclassifiedAerophobetes	0.0264722	0.0133659	0.00990084	0.00459835	0	0	0.00127165	0	0	0	0.00440074	0.00140898	0	0	0.0106482	0.00869321	0.0359309	0.0280673	0.0271674	0.0203263	0.00546735	0.0578134
Group14_con1_AC_AssA	M749-752cm_65699_1	cellularorganisms;Bacteria;Bacteriaincertaesedis;Bacteriacandidatephyla;CandidatusAerophobetes;unclassifiedAerophobetes	0.00616281	0.00668552	0.00343913	0.00179693	0.00334936	0	0	0	0	0	0.00171971	0.00110119	0	0.0033447	0.0052959	0.00594493	0.0104007	0.0074676	0.0101548	0.00529536	0	0.0256451
Group14_con1_AC_AssA	M749-752cm_76401_1	cellularorganisms;Bacteria;Terrabacteriagroup;Chloroflexi;unclassifiedChloroflexi	0.00653952	0.014484	0.00425757	0.00444912	0	0	0.00123038	0	0	0	0	0	0	0	0.00655622	0.018925	0.0193138	0.0104003	0.0102857	0.00983333	0	0.0287245
Group14_con1_AC_AssA	M749-752cm_893_3	cellularorganisms;Bacteria;Terrabacteriagroup;Bacillota;Clostridia;Thermoanaerobacterales;Thermoanaerobacteraceae;unclassifiedThermoanaerobacteraceae	0.0064024	0.00276239	0.00284203	0	0	0	0	0	0	0	0	0	0	0	0.00100033	0.00224584	0.00893872	0.011725	0.0146474	0.0140031	0	0.0815412
Group14_con1_AC_AssA	M99-102cm_106043_1	cellularorganisms;Bacteria;FCBgroup;CandidatusHydrogenedentes;unclassifiedCandidatusHydrogenedentes	0.00319864	0.0015181	0.00312372	0.00163213	0	0	0.000902713	0.0059853	0.0046057	0.00148568	0.00780995	0.0030006	0.00562856	0.0068354	0.00274869	0.00154278	0.0056681	0.00254353	0.001677	0	0.00776229	0.005546
Group14_con1_AC_AssA	M99-102cm_139145_1	cellularorganisms;Bacteria;FCBgroup;CandidatusHydrogenedentes;unclassifiedCandidatusHydrogenedentes	0.00711625	0.0106148	0.00496399	0.00518732	0.00386753	0.00285926	0.00114762	0.00126819	0.0204933	0.00849938	0.0218434	0.0101724	0.00715559	0.0135175	0.013104	0.01471	0.00720586	0.0150901	0.00532992	0.0071337	0.00448555	0.00423038
Group14_con1_AC_AssA	M99-102cm_147129_1	cellularorganisms;Bacteria;PVCgroup;Lentisphaerae;unclassifiedLentisphaerae	0.0251258	0.0119249	0.00557667	0.0128206	0.00144829	0.00160608	0.00128927	0	0.0208301	0.0180359	0.0178468	0	0.0011484	0.0130165	0.0127586	0.0132205	0.00539684	0.012109	0.00598777	0.0068693	0	0.00158417
Group14_con1_AC_AssA	M99-102cm_207588_1	cellularorganisms;Bacteria;Terrabacteriagroup;Chloroflexi;unclassifiedChloroflexi	0.00631192	0.00599137	0.00513675	0.00214714	0	0.00147939	0.00118756	0	0	0.000977242	0.0123292	0	0.0211561	0.0119897	0.00632805	0.0152219	0.00621387	0.008923	0.00551542	0.0116002	0	0.00729601
Group14_con1_AC_AssA	M99-102cm_209235_1	Bacteriabacterium	0.00310552	0.00589562	0.00505465	0.00105641	0.00131272	0.00145574	0	0.00903944	0.0109307	0.00576974	0.0070771	0.0142426	0.00624538	0.0039327	0.00266868	0.000998578	0	0	0.00434182	0.00830171	0	0
Group14_con1_AC_AssA	M99-102cm_230847_1	cellularorganisms;Bacteria;PVCgroup;Lentisphaerae;unclassifiedLentisphaerae	0.0155933	0.0341572	0.0269421	0.0208096	0.00760546	0.00506044	0.00812442	0.0104743	0.0402999	0.0389992	0.0246014	0.0825165	0.050657	0.0353162	0.0195844	0.0219846	0.0198384	0.026707	0.0188662	0.0144292	0.0867966	0.0266208
Group14_con1_AC_AssA	M99-102cm_255649_1	cellularorganisms;Bacteria;Pseudomonadota;delta/epsilonsubdivisions;Deltaproteobacteria;Desulfobacterales;Desulfobacteraceae;unclassifiedDesulfobacteraceae	0	0.00158228	0.00325579	0	0	0	0	0	0.00320028	0.0015485	0.0113962	0.00416995	0.00502845	0.0015832	0	0.00321601	0.00196925	0.00176738	0.0034958	0.00668409	0	0
Group14_con1_AC_AssA	M99-102cm_27893_2	cellularorganisms;Bacteria;Terrabacteriagroup;Chloroflexi;Dehalococcoidia;unclassifiedDehalococcoidia	0.00449553	0.00853446	0.00439025	0.00327697	0.00488645	0.00270941	0.00144997	0.0392563	0.0184946	0.0155113	0.0200714	0.0329343	0.0187273	0.0115892	0.00662255	0.00619514	0.00303476	0.00612824	0.0127948	0.00836932	0.0096344	0.000890816
Group14_con1_AC_AssA	M99-102cm_289316_1	cellularorganisms;Bacteria;Pseudomonadota;delta/epsilonsubdivisions;Deltaproteobacteria;unclassifiedDeltaproteobacteria	0.00247763	0.0011759	0.00362941	0.00126423	0	0	0	0.00154538	0.00237835	0.0011508	0.00846932	0.00154949	0.00622832	0.00705951	0	0.00239004	0.00292697	0.00525384	0	0.00248371	0.0032796	0
Group14_con1_AC_AssA	M99-102cm_293718_1	cellularorganisms;Bacteria;Pseudomonadota;delta/epsilonsubdivisions;Deltaproteobacteria;Desulfobacterales;Desulfobacteraceae;unclassifiedDesulfobacteraceae	0.00499622	0.00355686	0.0048792	0.00254936	0.00158395	0	0	0.00155816	0.00479602	0.00696184	0.00853931	0.00937377	0.00251192	0.00237262	0.00429341	0.00722937	0.00885349	0.00927021	0.0117875	0.0112691	0.0033067	0.00866276
Group14_con1_AC_AssA	M99-102cm_312620_1	cellularorganisms;Bacteria;Terrabacteriagroup;Chloroflexi;Dehalococcoidia;unclassifiedDehalococcoidia	0.0184312	0.0139961	0.0143996	0	0.00467458	0	0.00416129	0.00459846	0.00530779	0.00171216	0.0252014	0.00461068	0.0129731	0.0157548	0.0237577	0.0248914	0.0108869	0.00195417	0.00966319	0.00369527	0	0.0204526
Group14_con1_AC_AssA	M99-102cm_427215_1	cellularorganisms;Bacteria;FCBgroup;CandidatusHydrogenedentes;unclassifiedCandidatusHydrogenedentes	0	0.00161191	0.00165838	0	0.00215346	0	0.001917	0.0127104	0.00326021	0.00946497	0.0116096	0.00212402	0.00512262	0.00645139	0.00291855	0.00327623	0.00200613	0.0072019	0.00712253	0.00340463	0.00299709	0.00235549
Group14_con1_AC_AssA	M99-102cm_443776_1	cellularorganisms;Bacteria;Pseudomonadota;delta/epsilonsubdivisions;Deltaproteobacteria;Desulfobacterales;Desulfobacteraceae;unclassifiedDesulfobacteraceae	0.00157433	0.00448313	0.00307491	0.00160663	0	0	0	0	0.0105787	0.0190121	0.0169134	0.00196914	0.00949819	0.00149524	0.00405861	0.00303734	0.00371969	0.00500757	0.00495239	0.0142037	0.00277855	0
Group14_con1_AC_AssA	M99-102cm_60588_1	cellularorganisms;Bacteria;FCBgroup;CandidatusHydrogenedentes;unclassifiedCandidatusHydrogenedentes	0.00123208	0.00116951	0.00240646	0.00125736	0	0	0.00139087	0.0107589	0.00709628	0.00572271	0.00842329	0.0154107	0.00991115	0.00819133	0.00317631	0.00237705	0.00291106	0	0.00129193	0.00617552	0.00326177	0.00170901
Group14_con1_AC_AssA	M99-102cm_7028_4	cellularorganisms;Bacteria;Terrabacteriagroup;Chloroflexi;Dehalococcoidia;unclassifiedDehalococcoidia	0.0153987	0.0173235	0.0122532	0.00523821	0.00289295	0	0.00386293	0	0	0.0010596	0.0245085	0.0321008	0.0137634	0.0276253	0.0235246	0.0286083	0.0202127	0.0217688	0.0310972	0.0234406	0.00150985	0.0205683
Group14_con1_AC_BssA	M129-131cm_243798_1	cellularorganisms;Bacteria;Pseudomonadota;delta/epsilonsubdivisions;Deltaproteobacteria;unclassifiedDeltaproteobacteria	0.00624527	0.00474248	0.00731881	0.00127468	0.00475184	0	0.00141002	0	0.00239801	0.00464123	0.00365971	0.00937377	0.0100477	0.0106768	0.00536676	0.00722937	0.00442674	0.0158918	0.0144069	0.0075127	0.00440894	0.0103953
Group14_con1_AC_BssA	M149-152cm_87750_1	cellularorganisms;Bacteria;Pseudomonadota;delta/epsilonsubdivisions;Deltaproteobacteria;unclassifiedDeltaproteobacteria	0.00141248	0.005363	0.0055176	0.00216219	0	0	0.000797256	0.0132152	0.00949119	0.00262424	0.00275903	0.00618348	0.0134928	0.00670764	0.0103172	0.0102191	0.00500594	0.00299518	0.00592435	0.00212392	0.00373935	0
Group14_con1_AC_BssA	M275-278cm_416973_1	cellularorganisms;Bacteria;Pseudomonadota;Betaproteobacteria;Burkholderiales;unclassifiedBurkholderiales	0.00204237	0.0038773	0.00398908	0	0	0	0	0.0025478	0	0.00189726	0.0019947	0	0.00616099	0	0.00526523	0.00788067	0.0120639	0.00433087	0.00428314	0	0	0
Group14_con1_AC_BssA	M4-6cm_370447_1	cellularorganisms;Bacteria;Terrabacteriagroup;Chloroflexi;Dehalococcoidia;Dehalococcoidales;unclassifiedDehalococcoidales	0.0114994	0.0155935	0.00320861	0	0	0.0023102	0	0.00204931	0.0173465	0.00610422	0.00802218	0.00205476	0	0.00312051	0.00423507	0.0095082	0.0116443	0.00348353	0.0155031	0.00658722	0.00144968	0.0113934
Group14_con1_AC_BssA	M649-652cm_233177_2	cellularorganisms;Bacteria;Terrabacteriagroup;Bacillota;Clostridia;Thermoanaerobacterales;Thermoanaerobacteraceae;Moorellagroup;Moorella	0	0	0	0	0	0	0	0	0	0	0	0	0	0.00202174	0	0	0	0	0	0	0.00939228	0
Group15_con1_MAH_tcbAb_todC2_bphAb	M10-12cm_42364_2	cellularorganisms;Bacteria;Pseudomonadota;Gammaproteobacteria;unclassifiedGammaproteobacteria	0.002533	0	0.0098947	0.0129248	0.00963642	0.0035621	0	0	0	0	0	0	0	0	0	0	0	0	0	0	0	0
Group15_con1_MAH_tcbAb_todC2_bphAb	M12-15cm_23523_2	cellularorganisms;Bacteria;Pseudomonadota;Gammaproteobacteria;unclassifiedGammaproteobacteria	0.00764168	0.0169251	0.00995029	0.0155969	0.0742942	0.0716422	0.034506	0.0285983	0	0	0	0	0	0.00483854	0	0	0	0	0	0	0	0
Group15_con1_MAH_tcbAb_todC2_bphAb	M12-15cm_430100_1	cellularorganisms;Bacteria;Pseudomonadota;Gammaproteobacteria;unclassifiedGammaproteobacteria	0.00249124	0	0.0072987	0.00508471	0.00947757	0.0210203	0.0084369	0	0	0	0	0	0	0	0	0	0	0	0	0	0	0
Group2_con1_DG_EbdA	M10-12cm_4686_3	Bacteriabacterium	0.0637676	0.0627545	0.0581531	0.0354089	0.0178378	0.00659375	0.0105861	0.0777934	0.0742651	0.0766594	0.0654849	0.102632	0.0815646	0.0948544	0.0543946	0.0669408	0.0553915	0.0437476	0.0471987	0.0296119	0.0463417	0.037722
Group2_con1_DG_EbdA	M108-111cm_649535_1	Bacteriabacterium	0	0	0	0	0	0	0	0.00252505	0.00194303	0.00376064	0.00593068	0.0227858	0.00407065	0	0	0	0	0	0	0	0	0
Group2_con1_DG_EbdA	M108-111cm_839780_1	Bacteriabacterium	0	0.00221846	0	0	0	0	0	0.00291552	0	0	0.0022826	0.0204629	0.00470013	0	0	0	0	0	0	0	0	0
Group2_con1_DG_EbdA	M28-31cm_2900856_1	cellularorganisms;Bacteria;Pseudomonadota;Gammaproteobacteria;unclassifiedGammaproteobacteria	0	0	0	0	0	0	0	0.0113122	0	0	0	0	0	0	0	0	0	0	0	0	0	0
Group2_con1_DG_EbdA	M28-31cm_463830_1	Bacteriabacterium	0	0	0	0	0	0	0	0.00890725	0.00342708	0.00663293	0.00348681	0	0	0.00339079	0	0	0	0	0	0	0	0
Group2_con1_DG_EbdA	M28-31cm_930059_1	Bacteriabacterium	0	0	0	0	0	0	0	0.00958662	0.00245898	0	0.00250183	0.00320403	0	0	0	0	0	0.00271597	0	0	0	0
Group2_con1_DG_EbdA	M49-52cm_802022_1	Bacteriabacterium	0	0	0	0	0	0	0	0	0.00430929	0.00208511	0.0043844	0.01123	0.002257	0.00213183	0	0	0	0.00237984	0	0	0	0.00311345
Group2_con1_DG_EbdA	M99-102cm_436730_1	cellularorganisms;Bacteria;Pseudomonadota;delta/epsilonsubdivisions;Deltaproteobacteria;unclassifiedDeltaproteobacteria	0	0.00148407	0	0	0.00198267	0	0.00176496	0.00585114	0.00450247	0.018881	0.0137428	0.00977782	0.00157211	0.00148493	0.00134354	0	0	0	0.00163941	0	0	0
Group2_con2_DG_CmdA	M49-52cm_571458_1	cellularorganisms;Bacteria;Pseudomonadota;delta/epsilonsubdivisions;Deltaproteobacteria;unclassifiedDeltaproteobacteria	0.00557467	0.00352771	0.0018147	0	0	0	0	0	0.00891883	0.0172619	0.00907427	0.00464847	0.018685	0.00352976	0.00319366	0.00358506	0	0.00591057	0.00194848	0.0149022	0	0.00257753
Group2_con2_DG_CmdA	M49-52cm_60024_1	cellularorganisms;Bacteria;Pseudomonadota;delta/epsilonsubdivisions;Deltaproteobacteria;unclassifiedDeltaproteobacteria	0.00187746	0.00267317	0.00183349	0.00287397	0.00357126	0.00132011	0	0	0.0144178	0.027033	0.00916821	0.00821903	0.00849527	0.00267472	0.00322672	0.00452771	0.00443591	0.00597176	0.0078746	0.00470516	0	0
Group2_con2_JZ_ahyA	M10-12cm_10234_2	cellularorganisms;Bacteria;Pseudomonadota;delta/epsilonsubdivisions;Deltaproteobacteria;unclassifiedDeltaproteobacteria	0.0640749	0.0637171	0.0441	0.0224193	0.0131555	0.00429082	0.00619993	0.000761253	0.0140589	0.0124713	0.0464876	0.00381637	0.0349758	0.0457871	0.0776107	0.0512137	0.0425337	0.0653478	0.0582289	0.0526091	0.0123857	0.0821062
Group2_con2_JZ_ahyA	M10-12cm_10785_3	cellularorganisms;Bacteria;Terrabacteriagroup;Chloroflexi;unclassifiedChloroflexi	0.201255	0.151143	0.124947	0.101977	0.0230937	0.0170731	0.021085	0.0803854	0.0918887	0.225561	0.12359	0.128491	0.0760638	0.121073	0.159703	0.178825	0.233892	0.231699	0.389254	0.254643	0.197377	0.158686
Group2_con2_JZ_ahyA	M10-12cm_15416_2	cellularorganisms;Bacteria;Terrabacteriagroup;Chloroflexi;unclassifiedChloroflexi	0.083548	0.0695658	0.0410342	0.0403873	0.00991333	0.00412251	0.0170981	0.140184	0.157117	0.223758	0.107843	0.0690558	0.0334074	0.103945	0.0839713	0.149406	0.103895	0.0777037	0.0870937	0.0729776	0.0120723	0.0210091
Group2_con2_JZ_ahyA	M10-12cm_16431_2	cellularorganisms;Bacteria;Terrabacteriagroup;Chloroflexi;unclassifiedChloroflexi	0.0759736	0.0439164	0.0399508	0.0258441	0.00864621	0.0047941	0.00384841	0.0218711	0.0869542	0.209465	0.0642119	0.080407	0.0176293	0.0268277	0.0690531	0.0582543	0.110464	0.0836495	0.0832384	0.0864122	0.0111739	0.176988
Group2_con2_JZ_ahyA	M10-12cm_1646_10	cellularorganisms;Bacteria;Pseudomonadota;Gammaproteobacteria;unclassifiedGammaproteobacteria	0.0607153	0.0585615	0.0506863	0.0369767	0.0198695	0.00757427	0.00994934	0.0696324	0.070033	0.0641339	0.0784268	0.120649	0.0772984	0.096264	0.0517539	0.0524286	0.0416477	0.0425698	0.046208	0.0363222	0.0367272	0.0366755
Group2_con2_JZ_ahyA	M10-12cm_1646_14	cellularorganisms;Bacteria;Pseudomonadota;Gammaproteobacteria;unclassifiedGammaproteobacteria	0.0669361	0.0505511	0.0596427	0.0334068	0.0179679	0.00549669	0.0099279	0.0780153	0.0797312	0.0685344	0.0653739	0.117334	0.0761493	0.0923442	0.0566806	0.0560861	0.0559878	0.0575007	0.0481577	0.0333052	0.0370792	0.0454067
Group2_con2_JZ_ahyA	M10-12cm_1646_15	cellularorganisms;Bacteria;Pseudomonadota;Gammaproteobacteria;unclassifiedGammaproteobacteria	0.0646325	0.0613501	0.0459046	0.036477	0.0167649	0.00550856	0.0110548	0.0812378	0.0878938	0.0618596	0.0884692	0.102276	0.0758214	0.0990542	0.0538577	0.0585688	0.0468537	0.0576249	0.0503154	0.0373039	0.0488256	0.0251295
Group2_con2_JZ_ahyA	M10-12cm_1660_13	cellularorganisms;Bacteria;Pseudomonadota;Gammaproteobacteria;unclassifiedGammaproteobacteria	0.0490826	0.0604285	0.0555264	0.038683	0.0184879	0.00751744	0.0164578	0.0866906	0.0802369	0.0753901	0.0811607	0.100293	0.0850256	0.0950802	0.0501128	0.0600046	0.0465022	0.0592536	0.0484092	0.0350754	0.0360229	0.0208965
Group2_con2_JZ_ahyA	M10-12cm_16686_1	cellularorganisms;Bacteria;Pseudomonadota;Gammaproteobacteria;unclassifiedGammaproteobacteria	0.0579326	0.0513548	0.0486272	0.0351795	0.0230718	0.0060597	0.0108097	0.0746582	0.0896215	0.0720517	0.0692059	0.120369	0.0635486	0.114592	0.0547206	0.0572701	0.0486428	0.0543165	0.0451833	0.0311971	0.0363353	0.0285569
Group2_con2_JZ_ahyA	M10-12cm_17764_2	cellularorganisms;Bacteria;Terrabacteriagroup;Chloroflexi;Dehalococcoidia;unclassifiedDehalococcoidia	0.0793217	0.0766876	0.0559462	0.0414739	0.0242159	0.00344285	0.0254261	0.183854	0.163567	0.260174	0.148246	0.0869655	0.061051	0.139978	0.0950925	0.145005	0.100649	0.0726801	0.0672583	0.0638093	0.0155551	0.0298837
Group2_con2_JZ_ahyA	M10-12cm_22689_1	cellularorganisms;Bacteria;Pseudomonadota;Gammaproteobacteria;Pseudomonadales;unclassifiedPseudomonadales	0.0541745	0.0532764	0.0591019	0.0293862	0.0167107	0.00343173	0.0110191	0.0767136	0.0805824	0.068914	0.0738835	0.111713	0.0809749	0.0903906	0.0486509	0.0612045	0.0449727	0.0439847	0.0373588	0.0391404	0.0478066	0.0331721
Group2_con2_JZ_ahyA	M10-12cm_25123_3	cellularorganisms;Bacteria;Terrabacteriagroup;Chloroflexi;unclassifiedChloroflexi	0.0852232	0.075896	0.0504974	0.0390884	0.0170003	0.006733	0.0199979	0.205459	0.184758	0.269527	0.144958	0.0928221	0.0515129	0.157792	0.097921	0.155645	0.0984167	0.0730989	0.0793219	0.0676738	0.00971758	0.0205875
Group2_con2_JZ_ahyA	M10-12cm_25286_1	cellularorganisms; Bacteria; Terrabacteriagroup; Chloroflexi; unclassifiedChloroflexi	0.18	0.135302	0.113547	0.0898608	0.0234431	0.0116303	0.0247132	0.0734323	0.0910639	0.217826	0.126386	0.150297	0.0763116	0.115974	0.168058	0.190531	0.24253	0.189815	0.369835	0.22287	0.193616	0.155205
Group2_con2_JZ_ahyA	M10-12cm_26091_1	cellularorganisms;Bacteria;Terrabacteriagroup;Chloroflexi;unclassifiedChloroflexi	0.0690392	0.0813354	0.0449482	0.0384758	0.0149021	0.00550856	0.0176877	0.155146	0.150876	0.223331	0.134378	0.0667552	0.0502194	0.116261	0.0761582	0.116665	0.0832954	0.0638546	0.059557	0.0441757	0.0146909	0.0101876
Group2_con2_JZ_ahyA	M10-12cm_32084_2	cellularorganisms;Bacteria;Terrabacteriagroup;Chloroflexi;unclassifiedChloroflexi	0.191807	0.109796	0.0981854	0.0722204	0.0235188	0.00754981	0.0292007	0.086455	0.0777714	0.195407	0.133467	0.0903474	0.0476034	0.105224	0.143856	0.195384	0.249079	0.216819	0.40327	0.270558	0.133083	0.214603
Group2_con2_JZ_ahyA	M10-12cm_32592_1	cellularorganisms;Bacteria;Terrabacteriagroup;Chloroflexi;unclassifiedChloroflexi	0.0572879	0.0520546	0.0435137	0.026983	0.0111766	0.00481999	0.0215569	0.130713	0.092124	0.149191	0.106163	0.0422579	0.0310178	0.0999843	0.0647976	0.0958829	0.0780895	0.0550292	0.0533959	0.0481024	0.0155551	0.0203753
Group2_con2_JZ_ahyA	M10-12cm_375_20	cellularorganisms;Bacteria;Terrabacteriagroup;Actinomycetota;unclassifiedActinomycetota	0.0640271	0.0589747	0.0504852	0.0329123	0.0156373	0.00466873	0.00749554	0.0686306	0.0883225	0.071814	0.0768921	0.120423	0.0763034	0.100901	0.0517601	0.060391	0.0554686	0.0538052	0.0457526	0.0451666	0.0439452	0.0276302
Group2_con2_JZ_ahyA	M10-12cm_4024_8	cellularorganisms;Bacteria;Terrabacteriagroup;Chloroflexi;Dehalococcoidia;unclassifiedDehalococcoidia	0.046753	0.0577847	0.0413776	0.0243531	0.0185276	0.00821846	0.00824659	0.0704735	0.0673194	0.0619798	0.0770543	0.111473	0.0695378	0.100835	0.0518944	0.0460397	0.046602	0.0506028	0.0449385	0.0375918	0.0318026	0.0263456
Group2_con2_JZ_ahyA	M10-12cm_5965_2	cellularorganisms;Bacteria;Terrabacteriagroup;Chloroflexi;unclassifiedChloroflexi	0.0713914	0.0731512	0.0512507	0.0405292	0.0143893	0.00398925	0.0224163	0.172219	0.172462	0.244634	0.151918	0.0745112	0.0541961	0.146387	0.0804443	0.124509	0.0915999	0.0686752	0.0758505	0.0587698	0.0075099	0.0249206
Group2_con2_JZ_ahyA	M10-12cm_5965_5	cellularorganisms;Bacteria;Terrabacteriagroup;Chloroflexi;unclassifiedChloroflexi	0.0810177	0.0810727	0.0591019	0.0433322	0.0204242	0.0089225	0.0336083	0.186304	0.174283	0.263415	0.14729	0.0775279	0.052511	0.152505	0.0918496	0.157249	0.117621	0.0791724	0.0839294	0.0748561	0.0111979	0.0270793
Group2_con2_JZ_ahyA	M10-12cm_7200_2	cellularorganisms;Bacteria;Terrabacteriagroup;Chloroflexi;unclassifiedChloroflexi	0.0752655	0.0710128	0.0456071	0.0393302	0.020699	0.0140275	0.0255919	0.195701	0.157121	0.2405	0.135504	0.0657851	0.0547096	0.145122	0.0802631	0.146521	0.092665	0.0677825	0.0917578	0.0586329	0.0164045	0.0289302
Group2_con2_JZ_ahyA	M10-12cm_7200_3	cellularorganisms;Bacteria;Terrabacteriagroup;Chloroflexi;unclassifiedChloroflexi	0.074447	0.0706663	0.0591009	0.0352913	0.015227	0.010807	0.0243991	0.173758	0.164137	0.232905	0.126186	0.0708892	0.04733	0.129098	0.0899774	0.1478	0.0913532	0.0733312	0.0810848	0.0606667	0.0156823	0.0306464
Group2_con2_JZ_ahyA	M10-12cm_8118_2	cellularorganisms;Bacteria;Acidobacteria;unclassifiedAcidobacteria	0.216443	0.145624	0.125488	0.109694	0.0328379	0.015803	0.0248198	0.0950811	0.0980225	0.240551	0.135997	0.141167	0.0800796	0.13086	0.180118	0.197479	0.301872	0.240363	0.415488	0.254197	0.221182	0.195181
Group2_con2_JZ_ahyA	M10-12cm_9361_2	cellularorganisms;Bacteria;Terrabacteriagroup;Chloroflexi;unclassifiedChloroflexi	0.103636	0.0528298	0.0487301	0.0337851	0.0188615	0.00809671	0.00595791	0.0323206	0.0939563	0.20859	0.0820045	0.116423	0.0328064	0.022329	0.0865837	0.0671108	0.1332	0.111915	0.138855	0.113509	0.148189	0.177028
Group2_con2_JZ_ahyA	M10-12cm_9361_3	cellularorganisms;Bacteria;Terrabacteriagroup;Chloroflexi;Dehalococcoidia;unclassifiedDehalococcoidia	0.0793577	0.0480158	0.038523	0.0374145	0.0111817	0.00195788	0.00733443	0.0295252	0.0788508	0.207793	0.0652679	0.0876501	0.0321986	0.0198346	0.0725815	0.0501394	0.114583	0.0851236	0.0997574	0.102813	0.145383	0.198266
Group2_con2_JZ_ahyA	M10-12cm_9882_2	cellularorganisms;Bacteria;Terrabacteriagroup;Chloroflexi;Dehalococcoidia;unclassifiedDehalococcoidia	0.0464041	0.0486357	0.0519261	0.0360104	0.0122595	0.00747737	0.00763938	0.0747716	0.0751692	0.0678037	0.075063	0.0997587	0.080684	0.104673	0.0515072	0.056887	0.0399728	0.0486877	0.0324387	0.0344038	0.0388167	0.0254785
Group2_con2_JZ_ahyA	M108-111cm_108321_1	cellularorganisms;Bacteria;Terrabacteriagroup;Chloroflexi;unclassifiedChloroflexi	0	0	0	0	0	0	0	0	0	0	0	0.000926656	0	0	0.000636645	0	0	0	0	0	0	0
Group2_con2_JZ_ahyA	M108-111cm_1103878_1	cellularorganisms;Bacteria;Terrabacteriagroup;Chloroflexi;Dehalococcoidia;unclassifiedDehalococcoidia	0	0	0	0.00277071	0	0	0.0030649	0.00338689	0	0.00504421	0	0.0135836	0	0.00257862	0	0.00261902	0	0	0	0	0	0
Group2_con2_JZ_ahyA	M108-111cm_131110_1	cellularorganisms;Bacteria;Pseudomonadota;Gammaproteobacteria;unclassifiedGammaproteobacteria	0	0.00078251	0	0	0	0	0	0	0.0055394	0.0145502	0.00644108	0.0216534	0.000828933	0.00313186	0	0	0	0	0	0.000826397	0	0.00114348
Group2_con2_JZ_ahyA	M108-111cm_181651_3	cellularorganisms; Bacteria; Pseudomonadota; Gammaproteobacteria; unclassifiedGammaproteobacteria	0	0	0	0	0	0	0	0.00280005	0.00215465	0.0145957	0.0043844	0.01123	0.002257	0	0	0	0	0	0	0	0	0
Group2_con2_JZ_ahyA	M108-111cm_183450_1	cellularorganisms;Bacteria;Pseudomonadota;Gammaproteobacteria;unclassifiedGammaproteobacteria	0.00111129	0	0	0.00113409	0	0	0	0.0041589	0.0117344	0.0113556	0.00542677	0.0236297	0.00111743	0.00105547	0.00190994	0	0	0	0.00116527	0	0	0
Group2_con2_JZ_ahyA	M108-111cm_25613_1	cellularorganisms;Bacteria;FCBgroup;Bacteroidetes/Chlorobigroup;Bacteroidota;Flavobacteriia;Flavobacteriales;unclassifiedFlavobacteriales	0.00101433	0.0048141	0.000990577	0	0.00385888	0	0	0	0.00194738	0	0.00198132	0.030449	0	0	0	0.00293542	0	0	0	0.0101682	0	0.00140697
Group2_con2_JZ_ahyA	M108-111cm_25772_1	cellularorganisms; Bacteria; Pseudomonadota; delta/epsilonsubdivisions; Deltaproteobacteria; unclassifiedDeltaproteobacteria	0.00364391	0.00543534	0.00660877	0.00212495	0.00264052	0	0.000587645	0.0142864	0.0164901	0.0343336	0.0167775	0.0266953	0.0057578	0.00247204	0.002684	0.0120517	0.00430477	0.0022077	0.00218337	0.00104367	0	0
Group2_con2_JZ_ahyA	M108-111cm_280283_1	cellularorganisms;Bacteria;Pseudomonadota;Gammaproteobacteria;Pseudomonadales;unclassifiedPseudomonadales	0	0.00119883	0	0.00128888	0.0016016	0.00177609	0	0.0094531	0.00363709	0.00938588	0.00740097	0.015797	0	0.00119953	0.00325593	0	0	0	0	0	0	0.00175186
Group2_con2_JZ_ahyA	M108-111cm_290579_1	cellularorganisms;Bacteria;Pseudomonadota;unclassifiedPseudomonadota	0	0.00122267	0.00125792	0	0	0	0	0.0032137	0.00247295	0.0071794	0.0050321	0.0193334	0	0.00244676	0.00110689	0	0	0	0	0	0	0
Group2_con2_JZ_ahyA	M108-111cm_534121_1	cellularorganisms;Bacteria;Pseudomonadota;Gammaproteobacteria;unclassifiedGammaproteobacteria	0	0.00172152	0.00177115	0	0	0	0	0.00226244	0.00348191	0.00673906	0.0017713	0.0136107	0	0	0	0	0	0	0	0	0	0
Group2_con2_JZ_ahyA	M108-111cm_547969_1	cellularorganisms;Bacteria;Pseudomonadota;Gammaproteobacteria;unclassifiedGammaproteobacteria	0.00367131	0	0.00179266	0	0.00232783	0	0	0.00686976	0.0035242	0.00682091	0.00537843	0.020664	0.0018458	0.0104607	0.00157744	0	0	0	0	0	0	0
Group2_con2_JZ_ahyA	M108-111cm_564288_1	cellularorganisms;Bacteria;Pseudomonadota;Gammaproteobacteria;unclassifiedGammaproteobacteria	0	0	0	0	0	0	0	0	0.00179851	0.00696184	0.00731941	0.0187475	0	0.00177946	0	0	0	0	0	0	0	0
Group2_con2_JZ_ahyA	M108-111cm_62502_1	cellularorganisms;Bacteria;Pseudomonadota;delta/epsilonsubdivisions;Deltaproteobacteria;unclassifiedDeltaproteobacteria	0	0.000613077	0.000630752	0.00131826	0	0	0	0.00563999	0.00557998	0.0113998	0.00820045	0.0161571	0.0012989	0.00306717	0.00166507	0	0	0	0	0	0	0
Group2_con2_JZ_ahyA	M108-111cm_636_4	Bacteria bacterium	0.00485526	0.00673577	0.00255314	0.00495487	0.00284171	0.00367653	0.00590259	0.00652269	0.00609478	0.00312251	0.00802483	0.0593273	0.00675983	0.0070944	0.00609795	0.00504389	0.00705945	0.00514782	0.00430784	0.00224638	0.00197748	0.00466248
Group2_con2_JZ_ahyA	M108-111cm_98122_1	cellularorganisms;Bacteria;Pseudomonadota;Gammaproteobacteria;unclassifiedGammaproteobacteria	0	0.000797001	0	0.000856868	0	0	0	0.00418971	0.00402999	0.0101398	0.00984054	0.0294059	0	0.00159493	0.00144306	0	0	0	0	0	0	0
Group2_con2_JZ_ahyA	M108-111cm_997688_1	cellularorganisms;Bacteria;Pseudomonadota;Gammaproteobacteria;Pseudomonadales;unclassifiedPseudomonadales	0	0	0	0	0	0	0	0.00319554	0.00491795	0.00475922	0	0.0160201	0	0.00243294	0	0	0	0	0	0	0	0
Group2_con2_JZ_ahyA	M12-15cm_22751_1	cellularorganisms;Bacteria;Terrabacteriagroup;Chloroflexi;unclassifiedChloroflexi	0.0318266	0.0218444	0.0143452	0.0204871	0.00683013	0.00137714	0.00994934	0.0470324	0.0662728	0.0864215	0.0463866	0.0263346	0.0167398	0.0367384	0.0332403	0.041565	0.0266083	0.0223232	0.0241308	0.0191428	0.00259251	0.00950846
Group2_con2_JZ_ahyA	M12-15cm_2372_3	cellularorganisms;Bacteria;Nitrospinae/Tectomicrobiagroup;Nitrospinae;unclassifiedNitrospinae	0.0161089	0.0175285	0.0663798	0.0701681	0.0936698	0.0745911	0.0461276	0.000980261	0.00188578	0.00145994	0.00268611	0.0029486	0.000395072	0.00223898	0.00101289	0.00265307	0.000464156	0.000833149	0.00123595	0	0.000346717	0.00326993
Group2_con2_JZ_ahyA	M12-15cm_2612_10	cellularorganisms;Bacteria;Pseudomonadota;Gammaproteobacteria;unclassifiedGammaproteobacteria	0.0616946	0.0604206	0.0506863	0.0399748	0.0173858	0.00275428	0.00386919	0.0769621	0.0733231	0.0736857	0.0707754	0.104114	0.0684362	0.100449	0.0601692	0.0614028	0.0428046	0.0622972	0.0492885	0.0353405	0.0440727	0.0373546
Group2_con2_JZ_ahyA	M12-15cm_32093_2	cellularorganisms;Bacteria;Terrabacteriagroup;Chloroflexi;unclassifiedChloroflexi	0.0974383	0.0813354	0.0487736	0.045971	0.0254578	0.0206571	0.0381392	0.178357	0.164977	0.253352	0.158288	0.0863531	0.0585893	0.172066	0.0988794	0.157286	0.109904	0.0841012	0.0939563	0.0623368	0.0142588	0.0298837
Group2_con2_JZ_ahyA	M12-15cm_47473_2	cellularorganisms; Bacteria; Terrabacteriagroup; Chloroflexi; unclassifiedChloroflexi	0.0310072	0.0261005	0.0171402	0.0179113	0.0037095	0	0.0112274	0.0642242	0.0443663	0.0652167	0.0508534	0.0124399	0.0100007	0.0533426	0.0326784	0.0541783	0.0359394	0.035977	0.0404882	0.0310832	0.00722781	0.00405753
Group2_con2_JZ_ahyA	M129-131cm_18421_4	cellularorganisms;Bacteria;Terrabacteriagroup;Chloroflexi;unclassifiedChloroflexi	0.0113667	0.00719299	0.00740035	0.00644441	0.00320319	0.00177609	0.00285147	0.0315103	0.0290967	0.0574885	0.0271369	0.00473911	0.0126995	0.0311877	0.0130237	0.026803	0.0119362	0.00669536	0.0158918	0.00886248	0	0.00525557
Group2_con2_JZ_ahyA	M129-131cm_26651_2	cellularorganisms;Bacteria;PVCgroup;Planctomycetota;CandidatusBrocadiia;CandidatusBrocadiales;CandidatusScalinduaceae;CandidatusScalindua	0.00197133	0.00686114	0.0121927	0.0114001	0.00166659	0.00092408	0.036348	0.0786937	0	0	0	0	0.105058	0.101104	0	0.00126776	0.000776284	0	0.00137806	0	0.0127572	0
Group2_con2_JZ_ahyA	M129-131cm_273469_1	cellularorganisms;Bacteria;Terrabacteriagroup;Chloroflexi;Dehalococcoidia;unclassifiedDehalococcoidia	0.0118926	0.00423325	0.00435529	0.00151708	0.00188516	0	0	0.00185446	0.00428104	0.0110476	0.00145188	0.0223127	0.0104636	0.00705951	0.00638733	0.00573609	0.0122933	0.0141854	0.0233818	0.0163925	0.0472262	0.0288683
Group2_con2_JZ_ahyA	M129-131cm_28782_1	cellularorganisms;Bacteria;Pseudomonadota;delta/epsilonsubdivisions;Deltaproteobacteria;unclassifiedDeltaproteobacteria	0.00503785	0.004782	0.00147596	0.00154236	0.000638859	0	0.00113742	0.0163399	0.0178931	0.0233995	0.00934852	0.00378076	0.0101314	0.0224885	0.00606086	0.0170091	0.00654666	0.0026707	0.00264127	0.00353514	0.000889135	0.00279518
Group2_con2_JZ_ahyA	M129-131cm_354842_1	cellularorganisms;Bacteria;Pseudomonadota;Gammaproteobacteria;unclassifiedGammaproteobacteria	0.00302271	0.0043038	0.00147596	0.00154236	0.00383315	0	0	0	0.00435239	0.00701985	0.00442824	0.00189038	0.00759855	0.010048	0.00259751	0.00437377	0	0.00160242	0.00475429	0.00303012	0.00533481	0.00419278
Group2_con2_JZ_ahyA	M129-131cm_54220_1	cellularorganisms;Bacteria;Terrabacteriagroup;Chloroflexi;unclassifiedChloroflexi	0.000585797	0.00444838	0.00286039	0.00239126	0.000742859	0	0.00330645	0.0394612	0.00674789	0.0103393	0.013731	0.0131887	0.0247395	0.0244803	0.00553733	0.00565087	0.000692036	0.00124219	0.00429975	0.0035234	0.0025847	0
Group2_con2_JZ_ahyA	M129-131cm_912258_1	cellularorganisms;Bacteria;Terrabacteriagroup;Chloroflexi;unclassifiedChloroflexi	0	0	0.00239345	0.00250113	0.00310796	0	0	0.00611471	0	0.00227671	0.00718094	0.00306548	0.0024644	0.00931092	0	0.0070926	0	0.00259852	0.00256989	0.00245686	0.00432552	0
Group2_con2_JZ_ahyA	M149-152cm_12823_2	cellularorganisms;Bacteria;Acidobacteria;unclassifiedAcidobacteria	0.0302271	0.0262125	0.0189506	0.0144715	0.00378583	0.00314872	0.00421266	0.0148967	0.030807	0.0301594	0.0266059	0.00140028	0.0326456	0.0435947	0.031106	0.0262786	0.0242469	0.0340267	0.0461734	0.0804292	0.00131724	0.00310576
Group2_con2_JZ_ahyA	M149-152cm_36035_2	cellularorganisms;Bacteria;Terrabacteriagroup;Chloroflexi;unclassifiedChloroflexi	0.0238266	0.0272729	0.013003	0.0114426	0.00444338	0	0.0126575	0.0533265	0.0417076	0.0657501	0.0533853	0.00701222	0.0112745	0.0445939	0.0319169	0.0473205	0.0248363	0.0237763	0.0382107	0.01967	0.0061841	0.0058323
Group2_con2_JZ_ahyA	M15-18cm_149385_1	cellularorganisms;Bacteria;Terrabacteriagroup;Chloroflexi;unclassifiedChloroflexi	0.0246108	0.0197669	0.0064708	0.00289797	0.00720217	0.00133114	0.00213711	0.00354245	0.00545184	0.0149483	0.00462238	0.0189432	0.00475901	0.00719215	0.0130147	0.0191752	0.0290742	0.0140505	0.0208434	0.01708	0.00751774	0.0157557
Group2_con2_JZ_ahyA	M15-18cm_409212_1	cellularorganisms;Bacteria;Pseudomonadota;delta/epsilonsubdivisions;Deltaproteobacteria;unclassifiedDeltaproteobacteria	0	0	0	0	0.00424334	0.00235282	0	0	0	0	0.00163404	0	0.00168234	0.00158904	0	0.00322787	0	0	0.0035087	0.00167719	0	0
Group2_con2_JZ_ahyA	M15-18cm_768335_1	cellularorganisms;Bacteria;Terrabacteriagroup;Chloroflexi;unclassifiedChloroflexi	0.00234926	0	0	0	0.00297913	0	0	0	0	0.00436468	0	0.00881523	0	0	0.00201879	0	0	0.00498162	0.00246336	0	0.00414623	0
Group2_con2_JZ_ahyA	M18-21cm_631854_1	cellularorganisms;Bacteria;Terrabacteriagroup;Chloroflexi;unclassifiedChloroflexi	0	0	0	0.00232517	0.00288931	0.0160205	0.0180044	0.00284226	0.00218713	0	0	0	0	0.00216397	0	0	0	0	0	0	0	0
Group2_con2_JZ_ahyA	M18-21cm_743158_1	cellularorganisms;Bacteria;Terrabacteriagroup;Chloroflexi;unclassifiedChloroflexi	0	0.00235181	0	0	0.00628386	0.0174212	0.0615325	0.00309077	0	0.00460318	0.00241981	0.00619796	0	0.00705951	0	0	0	0	0	0	0	0
Group2_con2_JZ_ahyA	M18-21cm_82192_1	cellularorganisms;Bacteria;Pseudomonadota;delta/epsilonsubdivisions;Deltaproteobacteria;unclassifiedDeltaproteobacteria	0.0011005	0.00522306	0.00214946	0.00336924	0.00837339	0.0201189	0.0136656	0.00137284	0.0010564	0.00102231	0.00429927	0	0	0.00313566	0.000945696	0.00318478	0.00260017	0	0.00230791	0.0033096	0.000971143	0
Group2_con2_JZ_ahyA	M18-21cm_848897_1	cellularorganisms;Bacteria;Terrabacteriagroup;Chloroflexi;unclassifiedChloroflexi	0	0.00251684	0	0.0027059	0	0.0111862	0.00598642	0	0	0	0.00258962	0	0	0	0	0	0	0	0	0	0	0
Group2_con2_JZ_ahyA	M21-24cm_105407_1	cellularorganisms;Bacteria;Terrabacteriagroup;Chloroflexi;unclassifiedChloroflexi	0.00171097	0.00162408	0.000835449	0.000873035	0.00325456	0.00481219	0.0202804	0.00960471	0.000821205	0	0.00334207	0.00321008	0.00516128	0.00568757	0.00220543	0.00247572	0.00101063	0	0.000897036	0	0.000754926	0.00118663
Group2_con2_JZ_ahyA	M21-24cm_113821_1	cellularorganisms;Bacteria;Terrabacteriagroup;Chloroflexi;unclassifiedChloroflexi	0.0245915	0.0153186	0.0150098	0.0117638	0.00097453	0.00324211	0.0147479	0.0316358	0.0169669	0.0385497	0.0165121	0.0105733	0.0100455	0.0270056	0.025755	0.0311353	0.0344986	0.0268881	0.0652708	0.0416	0.0237354	0.0170554
Group2_con2_JZ_ahyA	M21-24cm_11828_5	cellularorganisms;Bacteria;Terrabacteriagroup;Chloroflexi;unclassifiedChloroflexi	0.000582785	0.00276594	0.000569136	0.00118948	0.00221712	0.0204889	0.0565785	0.0123591	0.00391603	0.00270688	0.00284592	0.00145787	0.00586007	0.00774913	0	0.000562181	0	0.0012358	0	0.000584214	0	0
Group2_con2_JZ_ahyA	M21-24cm_12261_2	cellularorganisms;Bacteria;Terrabacteriagroup;Chloroflexi;unclassifiedChloroflexi	0	0.000916678	0.00141466	0.000492767	0.000612325	0.00339518	0.0332504	0.00783061	0.00185405	0.00403698	0.00330114	0.00181186	0.00339871	0.00458605	0.000414938	0.00186316	0	0.00102391	0.000506314	0	0.000426103	0.000669773
Group2_con2_JZ_ahyA	M21-24cm_130189_2	cellularorganisms;Bacteria;Terrabacteriagroup;Chloroflexi;unclassifiedChloroflexi	0	0.000958531	0.000986164	0	0	0	0.0193792	0.00125971	0	0	0	0	0.00304619	0	0	0	0	0	0	0	0	0
Group2_con2_JZ_ahyA	M21-24cm_213697_2	cellularorganisms;Bacteria;Terrabacteriagroup;Chloroflexi;unclassifiedChloroflexi	0	0	0	0	0	0	0	0	0	0	0	0	0	0	0	0	0	0	0	0	0	0
Group2_con2_JZ_ahyA	M21-24cm_231160_1	cellularorganisms;Bacteria;Terrabacteriagroup;Chloroflexi;unclassifiedChloroflexi	0	0.00220708	0.00113535	0.00237286	0.00294858	0.0163491	0.0196861	0.00290057	0.001116	0.00431991	0.00340634	0	0	0.00441672	0	0.00448592	0.00137343	0	0.00365715	0.00116543	0	0
Group2_con2_JZ_ahyA	M21-24cm_239106_1	cellularorganisms;Bacteria;Terrabacteriagroup;Chloroflexi;Anaerolineae;Anaerolineales;Anaerolineaceae;Anaerolinea;unclassifiedAnaerolinea	0.00118693	0.00112665	0.00115913	0	0	0.00500745	0.0254579	0.00592262	0.0034181	0.00551298	0.010433	0	0.00119349	0.00789113	0.00407986	0.0034349	0.00140219	0.00251689	0	0.00237968	0.00314223	0
Group2_con2_JZ_ahyA	M21-24cm_255103_1	cellularorganisms;Bacteria;Terrabacteriagroup;Chloroflexi;unclassifiedChloroflexi	0.0598599	0.0471484	0.0298509	0.0142972	0.0145358	0.00537316	0.011502	0.0111216	0.0342323	0.0627054	0.0236339	0.0669066	0.0320164	0.0278216	0.0536284	0.0602008	0.0962941	0.0783206	0.117522	0.053623	0.0797974	0.051232
Group2_con2_JZ_ahyA	M21-24cm_2696_1	cellularorganisms;Bacteria;Terrabacteriagroup;Chloroflexi;unclassifiedChloroflexi	0.0014793	0.000702089	0.00216699	0.00226448	0.00187593	0.0208031	0.0901771	0.0147631	0.00284006	0.0013742	0.00361194	0.00462572	0.00297496	0.00702496	0.000635607	0.000713502	0.000873794	0.00078422	0	0	0.00065271	0
Group2_con2_JZ_ahyA	M21-24cm_2696_8	cellularorganisms;Bacteria;Terrabacteriagroup;Chloroflexi;unclassifiedChloroflexi	0.0014626	0.00231387	0.0028567	0.00298522	0.00432775	0.0233107	0.0990655	0.0109473	0	0.00271736	0.00333309	0.00487839	0.00637298	0.00879782	0	0.000470298	0	0	0	0.000488729	0	0
Group2_con2_JZ_ahyA	M21-24cm_283900_1	cellularorganisms;Bacteria;Terrabacteriagroup;Chloroflexi;unclassifiedChloroflexi	0.0511065	0.0348285	0.0281541	0.0200596	0.00332354	0	0.0162723	0.0147124	0.0201266	0.0596485	0.0294363	0.0180296	0.00658834	0.0423163	0.0394131	0.0353947	0.0712117	0.0347346	0.0934369	0.0420364	0.0289098	0.0490773
Group2_con2_JZ_ahyA	M21-24cm_305001_1	cellularorganisms;Bacteria;Terrabacteriagroup;Chloroflexi;unclassifiedChloroflexi	0.00682841	0.0103706	0.00533479	0.0041811	0.00346369	0.0134437	0.0138751	0.0153328	0.00786576	0.00761189	0.00266762	0.00341635	0.0041197	0.00907955	0.00117357	0.0052696	0.00645344	0.00579189	0.00143202	0.00273806	0.00241031	0
Group2_con2_JZ_ahyA	M21-24cm_319520_1	cellularorganisms;Bacteria;Terrabacteriagroup;Chloroflexi;unclassifiedChloroflexi	0	0.00267317	0	0	0.00357126	0	0.0158956	0	0	0	0	0	0	0	0	0	0	0	0	0	0	0
Group2_con2_JZ_ahyA	M21-24cm_341503_1	Bacteriabacterium	0	0.00138832	0.00142835	0.00298522	0.0037095	0.0123409	0.0214642	0	0	0.00135868	0	0	0	0.00138913	0.00125686	0	0	0	0	0.00293238	0	0
Group2_con2_JZ_ahyA	M21-24cm_3584_5	cellularorganisms;Bacteria;Terrabacteriagroup;Chloroflexi;unclassifiedChloroflexi	0.00294739	0.00186514	0.000479727	0.00200524	0.00498351	0.0158886	0.0388177	0.0134815	0.00424393	0.00912657	0.00767626	0.00122885	0.00296368	0.0121304	0.00126639	0.00426478	0.00174096	0.00104166	0.00103018	0.00295462	0.00043349	0.000681383
Group2_con2_JZ_ahyA	M21-24cm_376072_1	cellularorganisms;Bacteria;Terrabacteriagroup;Armatimonadetes;unclassifiedArmatimonadetes	0	0	0	0	0	0.00435232	0.0209627	0	0.00148546	0.00575005	0	0	0	0	0.00398935	0	0	0	0	0	0	0
Group2_con2_JZ_ahyA	M21-24cm_413448_1	cellularorganisms;Bacteria;Terrabacteriagroup;Chloroflexi;unclassifiedChloroflexi	0.00163685	0	0.00159851	0.00167043	0	0.00690558	0.0166301	0.0142934	0	0.00456164	0.00479593	0	0.0016459	0.00777311	0.00421979	0.00315796	0	0	0.00171635	0.00164086	0	0
Group2_con2_JZ_ahyA	M21-24cm_45702_1	cellularorganisms;Bacteria;PVCgroup;Planctomycetota;unclassifiedPlanctomycetota	0.00319622	0.00433414	0.00401318	0.00652358	0.0110015	0.0301792	0.048452	0.00398718	0.000876614	0.00169664	0.00222973	0.000571111	0.00321389	0.00780599	0.00156949	0.00044046	0.00107882	0.00193646	0.000478781	0.000915445	0.00120879	0.00190005
Group2_con2_JZ_ahyA	M21-24cm_49593_1	cellularorganisms;Bacteria;Terrabacteriagroup;Chloroflexi;unclassifiedChloroflexi	0	0.00316456	0.00271316	0.00170113	0.00704624	0.0101581	0.0683706	0.00623835	0	0.00103233	0.00162803	0.00208498	0.00167615	0.0094992	0.00143245	0.000536001	0	0	0	0.00167102	0	0.00154146
Group2_con2_JZ_ahyA	M21-24cm_52638_2	cellularorganisms;Bacteria;Terrabacteriagroup;Chloroflexi;unclassifiedChloroflexi	0.00173497	0.00274477	0.00169434	0.00177057	0.00586707	0.0162657	0.0763841	0.00865731	0.00166545	0.0032234	0.000564827	0.000723359	0.00290761	0.006042	0.000496973	0	0	0	0.000606415	0.00173923	0	0
Group2_con2_JZ_ahyA	M21-24cm_528846_1	cellularorganisms;Bacteria;Terrabacteriagroup;Chloroflexi;Dehalococcoidia;unclassifiedDehalococcoidia	0.0018971	0.00180075	0	0.00193602	0.00240574	0.00266785	0.0149911	0.0118329	0.00546325	0.00881153	0.00370564	0.00711858	0.00572276	0.009009	0.00326048	0.00366006	0.00448231	0	0	0.0038035	0.00502231	0
Group2_con2_JZ_ahyA	M21-24cm_563772_1	cellularorganisms;Bacteria;Pseudomonadota;Alphaproteobacteria;unclassifiedAlphaproteobacteria	0	0.00186312	0.00191683	0.0120184	0.00497812	0	0.0110788	0.00979412	0	0	0	0	0	0	0	0	0	0	0	0	0	0
Group2_con2_JZ_ahyA	M21-24cm_71096_1	cellularorganisms;Bacteria;Terrabacteriagroup;Chloroflexi;unclassifiedChloroflexi	0.00153958	0.00146139	0.00375881	0.00314233	0.00488092	0.0259809	0.0625677	0.00768232	0.000738945	0.00143019	0.0030073	0.00192568	0.00619237	0.00511785	0.000661506	0.000742576	0	0	0	0.00154336	0	0
Group2_con2_JZ_ahyA	M21-24cm_77544_2	cellularorganisms;Bacteria;Terrabacteriagroup;Chloroflexi;unclassifiedChloroflexi	0	0.00156502	0.00805069	0	0.00627243	0.0208674	0.0297797	0.0329083	0.00949612	0.0183793	0.00644108	0	0.00663146	0.0109615	0.00283365	0.00795231	0.00194777	0.00349619	0.0051865	0	0.0029099	0
Group2_con2_JZ_ahyA	M21-24cm_866025_1	cellularorganisms;Bacteria;Terrabacteriagroup;Chloroflexi;Dehalococcoidia;unclassifiedDehalococcoidia	0.00503785	0	0	0	0.00638859	0	0.0113742	0.00628456	0	0	0	0	0.00253285	0.00239239	0	0.00728962	0	0	0	0	0.0111142	0
Group2_con2_JZ_ahyA	M21-24cm_912532_1	cellularorganisms;Bacteria;Terrabacteriagroup;Chloroflexi;unclassifiedChloroflexi	0	0.00267317	0	0	0.00357126	0	0.0190747	0.00702622	0	0.0026161	0.00825139	0	0.00283176	0.00802416	0	0	0	0	0.00295298	0	0	0
Group2_con2_JZ_ahyA	M275-278cm_24309_1	cellularorganisms;Bacteria;Terrabacteriagroup;Chloroflexi;unclassifiedChloroflexi	0.031818	0.0161797	0.00998769	0.00811769	0.00720517	0	0	0.0127581	0.0294522	0.0791713	0.0210869	0.0270054	0.00914111	0.00863419	0.0224597	0.0230198	0.0429583	0.0313256	0.0309803	0.0296177	0.00701949	0.047287
Group2_con2_JZ_ahyA	M275-278cm_29228_2	cellularorganisms;Bacteria;Terrabacteriagroup;Chloroflexi;unclassifiedChloroflexi	0.0429598	0.0402867	0.0187022	0.0100359	0.00459453	0.000727872	0.00876436	0.0484256	0.0288172	0.0711602	0.0454957	0.0110056	0.00832718	0.0570241	0.038251	0.0434381	0.0513623	0.0329265	0.0461318	0.0425462	0.00639447	0.0150768
Group2_con2_JZ_ahyA	M28-31cm_1189_10	cellularorganisms;Bacteria;Terrabacteriagroup;Chloroflexi;unclassifiedChloroflexi	0.0131488	0.0154937	0.0123981	0.0166575	0.00747465	0.00637616	0.0399234	0.178167	0.0100105	0.0379072	0.0442824	0.0578456	0.0952858	0.0564126	0.0116888	0.0161829	0.00321382	0.00384581	0.00380343	0.00772681	0.00640178	0.00125783
Group2_con2_JZ_ahyA	M28-31cm_1189_12	cellularorganisms;Bacteria;Terrabacteriagroup;Chloroflexi;unclassifiedChloroflexi	0.00501556	0.00761735	0.0107758	0.00460661	0.00318016	0.00846392	0.0203829	0.122007	0.00433313	0.0237619	0.0225331	0.0301122	0.0564848	0.0295344	0.00862006	0.00870883	0.00533266	0.00212711	0.00105183	0.00402229	0.0035408	0.00486993
Group2_con2_JZ_ahyA	M28-31cm_145118_1	cellularorganisms;Bacteria;Terrabacteriagroup;Chloroflexi;unclassifiedChloroflexi	0.000994313	0.00377527	0.000971026	0.00101471	0.00252181	0.0069914	0.0269389	0.0210864	0.00763577	0.0120076	0.0106822	0	0.00699867	0.00755492	0.00598111	0.00671412	0	0.00105423	0	0.0019935	0.00175487	0
Group2_con2_JZ_ahyA	M28-31cm_1838_7	cellularorganisms;Bacteria;Terrabacteriagroup;Chloroflexi;unclassifiedChloroflexi	0.00835093	0.0139885	0.0129526	0.0150393	0.00498351	0.014507	0.0476903	0.167906	0.0165042	0.0433512	0.0455778	0.0540693	0.104717	0.0737157	0.0168852	0.02085	0.00580321	0.00312498	0.00772637	0.0108336	0.00476839	0.00476968
Group2_con2_JZ_ahyA	M28-31cm_2024_3	cellularorganisms;Bacteria;Terrabacteriagroup;Chloroflexi;Dehalococcoidia;Dehalococcoidales;unclassifiedDehalococcoidales	0.0180102	0.0170955	0.0109927	0.00505441	0.00570976	0.000633183	0.00304968	0.0505511	0.0315516	0.0104566	0.0167104	0.026469	0.0226372	0.0153949	0.0158637	0.0225855	0.012234	0.0138442	0.0141637	0.00947854	0.0194692	0.00624545
Group2_con2_JZ_ahyA	M28-31cm_230978_1	cellularorganisms;Bacteria;Terrabacteriagroup;Chloroflexi;unclassifiedChloroflexi	0.0012665	0.00120218	0.00123684	0	0.00160607	0.0035621	0	0.0110594	0.0072945	0.00117651	0.00123694	0	0.0012735	0.00481151	0.00326503	0.00244345	0	0	0.00132801	0	0	0
Group2_con2_JZ_ahyA	M28-31cm_28781_1	cellularorganisms;Bacteria;Terrabacteriagroup;Chloroflexi;unclassifiedChloroflexi	0.18107	0.107016	0.094849	0.0846722	0.0235188	0.00960885	0.0154268	0.0706252	0.0740234	0.204022	0.11869	0.103777	0.0677244	0.0945625	0.132112	0.179847	0.212179	0.164037	0.360794	0.226525	0.16883	0.149613
Group2_con2_JZ_ahyA	M28-31cm_3127_5	cellularorganisms;Bacteria;Terrabacteriagroup;Chloroflexi;Anaerolineae;Anaerolineales;Anaerolineaceae;Anaerolinea;unclassifiedAnaerolinea	0.00614372	0.00583171	0.00659982	0.00376186	0.00389548	0.00345591	0.000693548	0.0283572	0.0212312	0.0171216	0.0144008	0.0215165	0.0191508	0.00758563	0.00580745	0.00414856	0.00653214	0.00846809	0.00450949	0.00431115	0.0113853	0
Group2_con2_JZ_ahyA	M28-31cm_537523_1	cellularorganisms; Bacteria; Terrabacteriagroup; Chloroflexi; Dehalococcoidia; unclassifiedDehalococcoidia	0	0	0.00190038	0	0	0	0	0.0121376	0.00186798	0.00180769	0	0	0.00195671	0.0018482	0.00167222	0.00375431	0	0	0	0	0	0
Group2_con2_JZ_ahyA	M28-31cm_681945_1	Bacteriabacterium	0	0	0	0	0	0.00309522	0.00993861	0.00823705	0.00422562	0.00204462	0	0	0	0.00209044	0.00189139	0.00424638	0	0	0	0	0.00194229	0
Group2_con2_JZ_ahyA	M28-31cm_7244_4	cellularorganisms;Bacteria;Terrabacteriagroup;Chloroflexi;unclassifiedChloroflexi	0.0104123	0.0152745	0.0106306	0.0135238	0.00360108	0.00133114	0.0197683	0.197196	0.011358	0.0439657	0.0416015	0.05091	0.106126	0.0728206	0.0219623	0.0219145	0.00503207	0.00250901	0.00446645	0.0094889	0.00375887	0.00393893
Group2_con2_JZ_ahyA	M28-31cm_7852_4	unculturedSAR11alphaproteobacterium	0.0064256	0.00838651	0.00784389	0.00778695	0.00305566	0.000564761	0.000906711	0.0285561	0.0173479	0.0126842	0.0168658	0.0311435	0.0234216	0.00953565	0.00793748	0.00116221	0.00426991	0.00553538	0.00715881	0.00603877	0.0166565	0.00222822
Group2_con2_JZ_ahyA	M28-31cm_928917_1	cellularorganisms;Bacteria;Terrabacteriagroup;Chloroflexi;Dehalococcoidia;unclassifiedDehalococcoidia	0	0	0	0.00261417	0	0	0	0.0159777	0	0	0	0.00320403	0	0	0.00220128	0.00247106	0	0	0	0	0	0.0071064
Group2_con2_JZ_ahyA	M28-31cm_94166_1	cellularorganisms;Bacteria;Pseudomonadota;Betaproteobacteria;unclassifiedBetaproteobacteria	0.00552935	0.00449875	0.00617126	0.00403056	0.00100169	0.00111083	0.000891705	0.0177369	0.0068243	0.00293513	0.00462883	0.00296401	0.00158855	0.00450136	0.00678792	0.00685783	0.00186633	0.00670002	0.00745446	0.0118777	0.00906175	0.00547837
Group2_con2_JZ_ahyA	M28-31cm_9603_5	cellularorganisms;Bacteria;Terrabacteriagroup;Chloroflexi;unclassifiedChloroflexi	0.212398	0.163406	0.133073	0.102439	0.0399714	0.0170485	0.0344875	0.0671474	0.0898407	0.227038	0.14303	0.147995	0.0858189	0.127577	0.164185	0.19834	0.284718	0.23805	0.383903	0.269308	0.21054	0.164124
Group2_con2_JZ_ahyA	M300-303cm_11635_2	cellularorganisms;Bacteria;Terrabacteriagroup;Chloroflexi;unclassifiedChloroflexi	0.0494798	0.0451606	0.014868	0.0111672	0.00422331	0.00267625	0.00644498	0.0290818	0.0260321	0.0459642	0.0371731	0.00416558	0.000956796	0.0469943	0.03884	0.052779	0.0595775	0.050948	0.0638562	0.043878	0.00419844	0.009899
Group2_con2_JZ_ahyA	M300-303cm_30833_1	cellularorganisms;Bacteria;FCBgroup;Bacteroidetes/Chlorobigroup;Bacteroidota;Cytophagia;Cytophagales;unclassifiedCytophagales	0.00544088	0.00731647	0.0035423	0.00277625	0.00172492	0	0.000511839	0.00395927	0.00391715	0.00884502	0.00531389	0.00907381	0.00501504	0.00775134	0.00350664	0.0100597	0.00482072	0.0149025	0.003328	0.00227259	0.007202	0.00503133
Group2_con2_JZ_ahyA	M300-303cm_53627_1	cellularorganisms;Bacteria;FCBgroup;Bacteroidetes/Chlorobigroup;Bacteroidota;unclassifiedBacteroidota	0.00721124	0.00427813	0.000880294	0.000919898	0.00114309	0	0.00101757	0	0.00432643	0.00418679	0.0026411	0.00225492	0.00181278	0.00342449	0.00309842	0.00434768	0.00106488	0.00860147	0	0.00361446	0.000795449	0
Group2_con2_JZ_ahyA	M300-303cm_859508_1	cellularorganisms;Bacteria;FCBgroup;Bacteroidetes/Chlorobigroup;Bacteroidota;Flavobacteriia;Flavobacteriales;unclassifiedFlavobacteriales	0.00546273	0	0	0	0	0	0	0	0	0	0.00266762	0.00341635	0	0	0	0	0.00322672	0.0173757	0.00286403	0	0.00241031	0
Group2_con2_JZ_ahyA	M4-6cm_1629_8	cellularorganisms;Bacteria;Pseudomonadota;delta/epsilonsubdivisions;Deltaproteobacteria;unclassifiedDeltaproteobacteria	0.0504469	0.0513887	0.0462614	0.0269966	0.0148229	0.00432575	0.00694489	0.0291631	0.0891737	0.052006	0.0594839	0.0600201	0.0501071	0.0747906	0.0692552	0.0896118	0.0494209	0.0652275	0.0580578	0.0456369	0.0662327	0.0520541
Group2_con2_JZ_ahyA	M4-6cm_192903_1	cellularorganisms;Bacteria;Bacteriaincertaesedis;Bacteriacandidatephyla;CandidatusLindowbacteria	0.0132244	0.014346	0.00922474	0.0038559	0.00479144	0	0	0.00235671	0.010881	0.0210596	0.00922551	0	0	0.0107658	0.00487034	0.00911202	0.00892726	0.0120182	0.00594286	0.00378765	0	0
Group2_con2_JZ_ahyA	M4-6cm_2327_1	cellularorganisms;Bacteria;Terrabacteriagroup;Chloroflexi;unclassifiedChloroflexi	0.0744326	0.0387896	0.035157	0.0178729	0.0129554	0.00478896	0.00439346	0.0327714	0.080323	0.181673	0.0684192	0.0839717	0.0215238	0.0244886	0.0664707	0.0361352	0.112644	0.0686016	0.0790681	0.0941224	0.00643955	0.192994
Group2_con2_JZ_ahyA	M4-6cm_258278_1	cellularorganisms;Bacteria;Terrabacteriagroup;Chloroflexi;unclassifiedChloroflexi	0.0288874	0.0214594	0.0147187	0.0128174	0.00637089	0.0035325	0.00141784	0.0188015	0.0434033	0.0886719	0.0417065	0.0502704	0.0101033	0.00715729	0.0237446	0.0218083	0.0326426	0.0372863	0.0302905	0.0402897	0.00221668	0.0853654
Group2_con2_JZ_ahyA	M4-6cm_288655_1	cellularorganisms;Bacteria;Terrabacteriagroup;Chloroflexi;unclassifiedChloroflexi	0	0.00378634	0	0.00135692	0	0	0	0.00829341	0	0.00247033	0.00259721	0.00498927	0.00267398	0.0138913	0	0.00256526	0	0	0	0.0026658	0	0.00553299
Group2_con2_JZ_ahyA	M49-52cm_1962922_1	cellularorganisms;Bacteria;PVCgroup;CandidatusAbyssubacteria	0	0	0	0	0	0	0	0	0.00707705	0.00342432	0	0	0	0	0	0.00355591	0	0	0.00386528	0.00369527	0	0
Group2_con2_JZ_ahyA	M49-52cm_255746_1	cellularorganisms;Bacteria;Bacteriaincertaesedis;Bacteriacandidatephyla;CandidatusLindowbacteria	0	0.00224742	0.0011561	0	0	0	0	0	0.0113639	0.00989745	0.0023124	0	0.00476149	0.00112436	0	0	0.00139853	0.00125516	0.00248266	0.0035602	0	0
Group2_con2_JZ_ahyA	M49-52cm_28168_1	cellularorganisms;Bacteria;FCBgroup;Bacteroidetes/Chlorobigroup;Bacteroidota;Flavobacteriia;Flavobacteriales;unclassifiedFlavobacteriales	0.00554437	0.00292378	0.00120323	0.00188604	0	0.000866325	0.0020863	0.00307397	0.0141926	0.0120177	0.00300832	0.0107875	0.00247779	0.00760624	0.00317631	0.00297131	0	0.00718477	0.00129193	0.00926328	0.00326177	0.00170901
Group2_con2_JZ_ahyA	M49-52cm_351182_1	cellularorganisms;Bacteria;Bacteriaincertaesedis;Bacteriacandidatephyla;CandidatusLindowbacteria	0.0014169	0.00672469	0.00276742	0.00144596	0	0	0	0	0.010881	0.011846	0.00415148	0.00177223	0.0113978	0.00134572	0.00121758	0.00273361	0.00502159	0.00150227	0.00297143	0.00142037	0	0.00393073
Group2_con2_JZ_ahyA	M49-52cm_37360_2	cellularorganisms;Bacteria;Pseudomonadota;Alphaproteobacteria;Pelagibacterales;environmentalsamples	0.00217566	0.0024782	0	0.00133217	0.00165539	0.000611915	0.000491208	0.00379969	0.00584774	0.005659	0.00297483	0.0146949	0.00262522	0.00247964	0.00149569	0.000839495	0.00154214	0.00138405	0.00182506	0.00174479	0.0046078	0.000603567
Group2_con2_JZ_ahyA	M49-52cm_392229_1	cellularorganisms;Bacteria;Bacteriaincertaesedis;Bacteriacandidatephyla;CandidatusPoribacteria;unclassifiedCandidatusPoribacteria	0.00150633	0.00285967	0.00294211	0.00153724	0.00191021	0	0	0	0.0115678	0.0265868	0.00441353	0.0018841	0.00908797	0.00143067	0.00388332	0.0072654	0	0.00798549	0.0015795	0.0105702	0.00132927	0.00417885
Group2_con2_JZ_ahyA	M49-52cm_403944_1	cellularorganisms;Bacteria;Nitrospirae;unclassifiedNitrospirae	0	0.00157073	0	0.00168872	0	0	0	0	0.00635385	0.00153719	0	0.00620927	0.00166392	0	0	0.00159627	0	0.00175448	0	0.00165883	0.00146026	0
Group2_con2_JZ_ahyA	M49-52cm_428999_1	cellularorganisms;Bacteria;Terrabacteriagroup;Chloroflexi;unclassifiedChloroflexi	0.00475601	0.00601931	0.00619284	0.00161786	0.00201039	0	0.00715858	0.0316426	0.0228272	0.0176724	0.0232251	0.00396583	0.0111587	0.0135513	0.012261	0.010705	0.00749141	0.00336173	0	0.00476768	0.00279798	0
Group2_con2_JZ_ahyA	M49-52cm_436418_1	Bacteriabacterium	0.00480643	0.00304156	0	0.00163501	0.00203171	0.00225306	0	0.00199862	0.0153795	0	0	0.0060118	0.014499	0.00456498	0	0.0015455	0.00567812	0.00169868	0.00167996	0.00160607	0.00424146	0.00444464
Group2_con2_JZ_ahyA	M49-52cm_494029_1	cellularorganisms;Bacteria;PVCgroup;CandidatusAbyssubacteria	0	0	0.00225912	0	0	0	0	0	0	0.00214894	0	0	0	0	0	0	0	0	0	0	0	0
Group2_con2_JZ_ahyA	M49-52cm_612786_1	cellularorganisms;Bacteria;Terrabacteriagroup;Chloroflexi;Dehalococcoidia;unclassifiedDehalococcoidia	0.00193763	0	0	0	0	0.00544971	0.00656203	0.0120857	0.00929997	0.0107998	0.00946206	0.00242356	0.00194835	0.0036806	0.00333014	0.00373827	0	0.00205439	0.0040635	0.00194239	0.0068395	0
Group2_con2_JZ_ahyA	M49-52cm_614416_1	cellularorganisms;Bacteria;Terrabacteriagroup;Chloroflexi;Dehalococcoidia;unclassifiedDehalococcoidia	0	0	0.0020691	0.00216219	0.00537358	0.00297951	0	0.00528608	0.0081353	0.00590455	0.00620782	0.00265006	0.00426087	0.0100615	0.00182069	0.00204382	0.00250297	0	0	0.00212392	0	0
Group2_con2_JZ_ahyA	M649-652cm_1078058_1	cellularorganisms;Bacteria;Terrabacteriagroup;Chloroflexi;unclassifiedChloroflexi	0	0	0	0	0	0.0047941	0.0115452	0	0	0	0	0	0	0	0	0.00328855	0	0	0	0	0.00300835	0.0047287
Group2_con2_JZ_ahyA	M649-652cm_11232_3	cellularorganisms;Bacteria;Terrabacteriagroup;Chloroflexi;unclassifiedChloroflexi	0.0223066	0.0156502	0.0156278	0.011877	0.00491955	0.00477359	0.00164226	0.00725917	0.0116374	0.0333349	0.0132611	0.0527688	0.0185291	0.00829021	0.00916769	0.00842009	0.0297894	0.0195376	0.0457632	0.0388893	0.196418	0.024215
Group2_con2_JZ_ahyA	M649-652cm_116760_1	cellularorganisms;Bacteria;Terrabacteriagroup;Chloroflexi;unclassifiedChloroflexi	0.0189278	0.0187832	0.0168041	0.0166821	0.00109103	0.0012099	0.00582738	0.0536632	0.0379905	0.0663356	0.0411734	0.0139895	0.0164371	0.0441253	0.0377058	0.0323676	0.0243933	0.0273658	0.02526	0.024149	0.0129068	0.00477356
Group2_con2_JZ_ahyA	M649-652cm_14388_4	cellularorganisms;Bacteria;FCBgroup;Bacteroidetes/Chlorobigroup;Bacteroidota;unclassifiedBacteroidota	0.00731301	0.0017354	0.00223179	0.00093288	0	0	0.00103193	0.00114034	0.00570373	0.00424588	0.00491035	0.00114337	0	0.00303872	0.00549877	0.00661356	0.00863929	0.00484604	0.00191705	0.00229092	0.031057	0.0133138
Group2_con2_JZ_ahyA	M649-652cm_158639_1	cellularorganisms;Bacteria;Terrabacteriagroup;Chloroflexi;Dehalococcoidia;unclassifiedDehalococcoidia	0	0	0.00344136	0.00119873	0	0.00991112	0.0172381	0.00732656	0.00451025	0.00763818	0.00573607	0	0.00590561	0.00669373	0	0	0	0.00124541	0.00246336	0.00117751	0.0114021	0.00325863
Group2_con2_JZ_ahyA	M649-652cm_1666_10	cellularorganisms;Bacteria;Pseudomonadota;Gammaproteobacteria;Enterobacterales	0.000363307	0	0	0.00037076	0	0.00051091	0.00656203	0.00135964	0	0.000337493	0.00106448	0.0145414	0.00146126	0.00310551	0.000312201	0.00140185	0	0.00115559	0	0.00145679	0.0400752	0.00352758
Group2_con2_JZ_ahyA	M649-652cm_180333_1	cellularorganisms;Bacteria;Terrabacteriagroup;Chloroflexi;unclassifiedChloroflexi	0.00225016	0	0.00109873	0	0	0.00316435	0.0088905	0	0	0.00104514	0	0.00140723	0	0.00213712	0.000966816	0	0	0.00238574	0.00117972	0	0.0218423	0.00312117
Group2_con2_JZ_ahyA	M649-652cm_220735_1	cellularorganisms;Bacteria;Terrabacteriagroup;Chloroflexi;unclassifiedChloroflexi	0	0.00125111	0	0	0.00167143	0.00185353	0.00595161	0	0	0	0	0	0	0	0	0	0	0.00279492	0.00276412	0.00396382	0.00930491	0.00182825
Group2_con2_JZ_ahyA	M649-652cm_224254_1	cellularorganisms;Bacteria;Terrabacteriagroup;Chloroflexi;unclassifiedChloroflexi	0.00680791	0.0142168	0.00265939	0.00416855	0.00172665	0.00191476	0	0.0169853	0.00914916	0.0113835	0.00930862	0.00170304	0	0.0116387	0.0128706	0.0223286	0.0112596	0.0158799	0.0142771	0.00955444	0.0192246	0.00188864
Group2_con2_JZ_ahyA	M649-652cm_325041_1	cellularorganisms; Bacteria; Pseudomonadota; Gammaproteobacteria; unclassifiedGammaproteobacteria	0.00326192	0.00774065	0	0	0	0	0.00552344	0.0162766	0.00939364	0.00151508	0.00318579	0.00611993	0.0114798	0.00619612	0.0112123	0.00629319	0.0038535	0.0051877	0.00342035	0.00817479	0.011514	0
Group2_con2_JZ_ahyA	M649-652cm_329462_1	cellularorganisms; Bacteria; Terrabacteriagroup; Chloroflexi; unclassifiedChloroflexi	0.00492833	0	0.0016043	0	0	0	0.00741795	0.00204931	0.00157695	0	0	0	0	0	0	0.0063388	0.00194071	0.00348353	0.00516771	0.00329361	0.0115974	0.00227868
Group2_con2_JZ_ahyA	M649-652cm_35287_2	cellularorganisms;Bacteria;FCBgroup;Bacteroidetes/Chlorobigroup;Bacteroidota;Cytophagia;Cytophagales;unclassifiedCytophagales	0.00844581	0.014768	0.0078139	0.00408272	0.00281849	0.00312557	0.0010036	0.0110904	0.00853409	0.00454226	0.0117218	0.00889589	0.0134092	0.0130878	0.0110776	0.0240129	0.00840213	0.00989732	0.0069916	0.00579288	0.0227514	0.00863219
Group2_con2_JZ_ahyA	M649-652cm_365218_1	cellularorganisms;Bacteria;FCBgroup;Bacteroidetes/Chlorobigroup;Bacteroidota;Flavobacteriia;Flavobacteriales;unclassifiedFlavobacteriales	0.00176423	0.00167463	0	0	0	0	0	0	0	0	0	0	0	0	0.00151606	0	0	0.00187053	0	0.00353711	0.00934111	0
Group2_con2_JZ_ahyA	M649-652cm_37859_2	cellularorganisms;Bacteria;Terrabacteriagroup;Chloroflexi;Dehalococcoidia;Dehalococcoidales;unclassifiedDehalococcoidales	0.00800854	0.0134494	0.00782098	0.00754416	0.00390607	0.000866325	0.0020863	0.0184438	0.0100531	0.00801179	0.0114316	0.00847588	0.00991115	0.00585095	0.0111171	0.0202049	0.012372	0.0111037	0.00645963	0.00741063	0.0315305	0.00683605
Group2_con2_JZ_ahyA	M649-652cm_3903_14	cellularorganisms;Bacteria;Pseudomonadota;delta/epsilonsubdivisions;Deltaproteobacteria;unclassifiedDeltaproteobacteria	0.0213583	0.0133227	0.0148986	0.00685033	0.00154771	0.00171633	0.0034444	0.0167476	0.0210883	0.0181401	0.0166879	0.0328208	0.0276125	0.0162283	0.0173051	0.0176599	0.0194646	0.0207042	0.0134374	0.0116229	0.0290794	0.0177756
Group2_con2_JZ_ahyA	M649-652cm_41541_2	cellularorganisms;Bacteria;Terrabacteriagroup;Chloroflexi;unclassifiedChloroflexi	0.0634376	0.0448118	0.0345778	0.0240889	0.0118487	0.00414934	0.0027757	0.0171769	0.0741133	0.179075	0.0624373	0.0768863	0.0138455	0.0126106	0.0553591	0.0464891	0.11619	0.0756024	0.0845666	0.0838049	0.097641	0.151431
Group2_con2_JZ_ahyA	M649-652cm_53010_1	cellularorganisms;Bacteria;Terrabacteriagroup;Chloroflexi;unclassifiedChloroflexi	0	0	0	0	0	0	0.00863342	0	0.00104877	0.00304476	0	0	0	0.00103766	0	0.00105392	0.00129069	0	0	0.00328568	0.0221748	0.00909277
Group2_con2_JZ_ahyA	M649-652cm_5733_2	cellularorganisms;Bacteria;Terrabacteriagroup;Chloroflexi;unclassifiedChloroflexi	0.05783	0.0332126	0.0265768	0.0193415	0.0049301	0.00136681	0.00329157	0.0248553	0.03592	0.0966077	0.0436654	0.0662544	0.022478	0.016616	0.0446839	0.0290647	0.0665957	0.0396741	0.0845887	0.0706379	0.146664	0.137512
Group2_con2_JZ_ahyA	M649-652cm_611180_1	cellularorganisms;Bacteria;Terrabacteriagroup;Chloroflexi;unclassifiedChloroflexi	0.00242463	0	0	0.00247438	0	0	0.0027371	0	0	0.00225236	0	0	0	0	0	0	0.00286436	0	0	0	0.0128378	0.00336319
Group2_con2_JZ_ahyA	M649-652cm_9503_5	cellularorganisms;Bacteria;Pseudomonadota;Gammaproteobacteria;Enterobacterales;Enterobacteriaceae;Escherichia;Escherichiacoli	0.00113494	0.000538649	0.000554177	0	0	0	0.00384359	0.000707898	0	0	0.000554223	0.0106467	0.00285302	0.00323377	0	0	0	0.00180498	0.00119006	0	0.0320489	0.00314852
Group2_con2_JZ_ahyA	M749-752cm_21048_1	cellularorganisms;Bacteria;Terrabacteriagroup;Chloroflexi;unclassifiedChloroflexi	0.118551	0.0760075	0.0771832	0.0461647	0.0151656	0.0102369	0.00880456	0.02854	0.0573996	0.117373	0.0716035	0.0864978	0.0507151	0.0597549	0.100534	0.115363	0.144966	0.125143	0.234988	0.135522	0.0986512	0.0865481
Group2_con2_JZ_ahyA	M749-752cm_67518_1	cellularorganisms;Bacteria;Terrabacteriagroup;Chloroflexi;unclassifiedChloroflexi	0.00306356	0.00290798	0.00099727	0	0	0	0	0.0012739	0.00392107	0.00189726	0.000997352	0	0	0.00290966	0.000877538	0.00197017	0.00844471	0.00216544	0.00428314	0.00614214	0.000901151	0.0382449
Group2_con2_JZ_ahyA	M749-752cm_98972_1	cellularorganisms;Bacteria;Pseudomonadota;Gammaproteobacteria;unclassifiedGammaproteobacteria	0.00661907	0.00942439	0.00323203	0.00225162	0.00559584	0.00155138	0	0.00412854	0.0116487	0.00922317	0.00754202	0.0110387	0.00443711	0.0083821	0.00947997	0.00744924	0.0026065	0.00701791	0.00694057	0.00331765	0.00876155	0.00765105
Group2_con2_JZ_ahyA	M99-102cm_111277_1	cellularorganisms;Bacteria;Terrabacteriagroup;Chloroflexi;unclassifiedChloroflexi	0.0300804	0.018803	0.0136132	0.00748719	0.00558226	0.00206348	0.00911039	0.0430157	0.0288751	0.0504339	0.0415596	0.00642361	0.00590179	0.0299629	0.0283709	0.0375097	0.0416028	0.0233362	0.0453889	0.0323605	0.00194229	0.012212
Group2_con2_JZ_ahyA	M99-102cm_1522998_1	cellularorganisms;Bacteria;Pseudomonadota;Gammaproteobacteria;Pseudomonadales;unclassifiedPseudomonadales	0	0	0	0	0	0	0	0	0.00900494	0.00580954	0.0122158	0.00391113	0	0.00593973	0	0	0	0	0	0	0	0
Group2_con2_JZ_ahyA	M99-102cm_31053_1	cellularorganisms;Bacteria;Terrabacteriagroup;Chloroflexi;Dehalococcoidia;unclassifiedDehalococcoidia	0.0426227	0.0357673	0.0301627	0.0132383	0.00548339	0.00260606	0.00697328	0.00462352	0.0142312	0.00401681	0.0355949	0.00309054	0.0124227	0.0310945	0.0514902	0.0464788	0.0248115	0.0268526	0.0284998	0.031581	0.00599621	0.0522669
Group2_con2_JZ_ahyA	M99-102cm_342003_1	Bacteriabacterium	0	0	0	0.00138952	0.00172665	0.00574428	0.00461116	0.00679412	0.00130702	0.0101187	0.0119682	0	0.00273822	0.00646592	0.0023401	0.00525378	0.00160852	0	0.00285543	0.00136492	0.00120153	0
Group2_con2_JZ_ahyA	M99-102cm_352803_1	cellularorganisms;Bacteria;Pseudomonadota;Gammaproteobacteria;unclassifiedGammaproteobacteria	0.00554626	0.00394844	0.00541636	0.00566004	0	0	0	0.00691878	0.00665503	0.00515219	0.00947942	0.00693717	0.0139423	0.00921838	0.0059576	0.00535018	0.00655212	0.00441034	0.00581565	0.00694982	0.00978865	0
Group2_con2_JZ_ahyA	M99-102cm_4363_5	cellularorganisms;Bacteria;Terrabacteriagroup;Chloroflexi;unclassifiedChloroflexi	0.0775883	0.0446491	0.0345706	0.0183104	0.0129138	0.000681942	0.00328453	0.0199627	0.0800653	0.202262	0.0743566	0.09462	0.0190167	0.0202649	0.0666741	0.0481816	0.124313	0.0771219	0.0864416	0.0909037	0.00599097	0.197756
Group2_con2_JZ_ahyA	M99-102cm_445753_1	cellularorganisms;Bacteria;Bacteriaincertaesedis;Bacteriacandidatephyla;CandidatusLindowbacteria	0	0.00149958	0.00462844	0.00161222	0	0	0	0.00197077	0.00303302	0.0176108	0.0108006	0.001976	0.0111198	0.00150045	0.00271517	0.00457189	0.00746531	0.00502502	0.00331309	0.00475106	0.00139411	0
Group2_con2_JZ_ahyA	M99-102cm_53652_1	cellularorganisms;Bacteria;Terrabacteriagroup;Chloroflexi;unclassifiedChloroflexi	0.0132221	0.01778	0.0134504	0.00899555	0.00489041	0.00309898	0.00310959	0.0240539	0.0364902	0.020471	0.0312076	0.0248069	0.0271443	0.0230228	0.0217774	0.0334809	0.011715	0.0186917	0.0225294	0.0182249	0.030142	0.00687758
Group2_con2_JZ_ahyA	M99-102cm_706565_1	cellularorganisms;Bacteria;Pseudomonadota;Gammaproteobacteria;unclassifiedGammaproteobacteria	0	0	0.00199454	0	0	0	0	0	0.00196053	0.0113835	0.0159576	0.0102183	0.00205366	0	0.00175508	0	0	0	0	0	0	0
Group2_con2_JZ_ahyA	M99-102cm_987212_1	Bacteriabacterium	0	0	0	0.00502944	0	0.0034653	0.0139087	0.00307397	0.00236543	0.0160236	0.0192532	0	0.00495558	0.00702114	0.00211754	0.0095082	0	0	0	0.00247021	0	0
Group23_con1_VK_AlkB	M10-12cm_114516_1	cellularorganisms;Bacteria;Pseudomonadota;Gammaproteobacteria;Chromatiales;Woeseiaceae;unclassifiedWoeseiaceae	0.00565345	0.0032198	0.0242926	0.0288472	0.0157723	0.00159006	0	0	0	0	0	0	0	0	0	0	0	0	0	0	0	0
Group23_con1_VK_AlkB	M10-12cm_117886_3	cellularorganisms;Bacteria;FCBgroup;Bacteroidetes/Chlorobigroup;Bacteroidota;Cytophagia;Cytophagales;Cyclobacteriaceae;unclassifiedCyclobacteriaceae	0.0101207	0.00576402	0.00988365	0.0165253	0.00770053	0.0028465	0	0	0	0	0	0	0	0	0	0	0	0	0	0	0	0
Group23_con1_VK_AlkB	M10-12cm_1461_17	cellularorganisms;Bacteria;Pseudomonadota;delta/epsilonsubdivisions;Deltaproteobacteria;unclassifiedDeltaproteobacteria	0.0387843	0.0394442	0.174049	0.260097	0.201416	0.0714233	0.00938197	0.0714213	0.0496403	0.0274503	0.0108226	0.00924013	0.00557124	0.0149098	0.00872891	0.00267236	0.00327272	0.00293723	0.00290486	0.000925699	0	0.00256178
Group23_con1_VK_AlkB	M10-12cm_1493_4	cellularorganisms;Bacteria;Pseudomonadota;unclassifiedPseudomonadota	0.0100509	0.0127206	0.0512587	0.116247	0.177024	0.136632	0.0579916	0	0	0	0	0	0	0.00212133	0	0	0	0	0	0	0	0
Group23_con1_VK_AlkB	M10-12cm_158459_1	cellularorganisms;Bacteria;Pseudomonadota;delta/epsilonsubdivisions;Deltaproteobacteria;Myxococcales;unclassifiedMyxococcales	0.00122542	0.00697914	0.0167541	0.0162573	0.0155398	0.0155096	0.00276669	0	0.00117632	0	0	0	0	0	0	0.0011821	0	0	0	0	0	0
Group23_con1_VK_AlkB	M10-12cm_1595213_1	cellularorganisms;Bacteria;FCBgroup;Bacteroidetes/Chlorobigroup;Bacteroidota;Cytophagia;Cytophagales;Cyclobacteriaceae;unclassifiedCyclobacteriaceae	0.00314866	0	0.00922474	0	0	0.00885577	0	0	0	0	0	0	0	0	0	0	0	0	0	0	0	0
Group23_con1_VK_AlkB	M10-12cm_170081_1	cellularorganisms;Bacteria;Pseudomonadota;unclassifiedPseudomonadota	0.0174387	0.0224649	0.0851515	0.113135	0.124788	0.0297787	0.00984305	0.0170926	0.0131528	0.0115712	0.00364965	0.00467401	0.00125251	0.00354915	0.00214081	0.00120159	0.00147153	0	0.00130612	0	0	0
Group23_con1_VK_AlkB	M10-12cm_1795_7	cellularorganisms;Bacteria;Pseudomonadota;unclassifiedPseudomonadota	0.0199878	0.0169756	0.10479	0.177139	0.129402	0.0547373	0.110443	0.0118109	0.00504917	0.00293173	0.00102743	0	0	0.00399657	0.00180801	0	0	0.00223075	0.00110308	0	0.00185666	0.0014592
Group23_con1_VK_AlkB	M10-12cm_1926_5	cellularorganisms;Bacteria;Pseudomonadota;unclassifiedPseudomonadota	0.014699	0.0203921	0.0607315	0.101542	0.0903324	0.0779131	0.0689259	0	0	0	0	0	0.00113694	0.00107389	0	0.00109072	0	0	0.00118561	0	0	0
Group23_con1_VK_AlkB	M10-12cm_32598_1	cellularorganisms;Bacteria;Pseudomonadota;Gammaproteobacteria;Cellvibrionales;Halieaceae;Parahaliea	0.00113352	0.0021519	0.0232464	0.025449	0.0172492	0.00159404	0	0	0	0	0	0	0	0	0	0.00109344	0	0	0	0	0	0
Group23_con1_VK_AlkB	M10-12cm_381600_2	cellularorganisms;Bacteria;Pseudomonadota;Gammaproteobacteria;Xanthomonadales;unclassifiedXanthomonadales	0	0	0.00681212	0	0.00884574	0	0	0	0	0	0	0	0	0	0	0	0	0	0	0	0	0
Group23_con1_VK_AlkB	M10-12cm_440_21	cellularorganisms;Bacteria;Pseudomonadota;delta/epsilonsubdivisions;Deltaproteobacteria;Myxococcales;unclassifiedMyxococcales	0.0162253	0.0188238	0.0651417	0.0956694	0.0662991	0.0494374	0.0315447	0.00112447	0.00173057	0.00167472	0.00176073	0.00112746	0	0	0	0.00260861	0	0	0	0	0	0.00125033
Group23_con1_VK_AlkB	M10-12cm_472288_1	cellularorganisms;Bacteria;Pseudomonadota;delta/epsilonsubdivisions;Deltaproteobacteria;unclassifiedDeltaproteobacteria	0	0.00162408	0.00835449	0.00873035	0	0	0	0	0	0	0	0	0	0	0	0.00165048	0	0	0	0	0	0
Group23_con1_VK_AlkB	M10-12cm_581424_1	cellularorganisms;Bacteria;FCBgroup;Bacteroidetes/Chlorobigroup;Bacteroidota;Saprospiria;Saprospirales;Lewinellaceae;unclassifiedLewinellaceae	0	0	0.0112098	0.00780943	0.00727814	0.00538072	0.00431931	0	0	0	0	0	0	0	0	0.00184547	0	0.00202838	0	0	0	0
Group23_con1_VK_AlkB	M10-12cm_632_4	cellularorganisms;Bacteria;Pseudomonadota;unclassifiedPseudomonadota	0.0178243	0.0327808	0.09465	0.158026	0.176589	0.0924308	0.0716825	0.00833824	0.00855506	0.00206974	0.00326406	0.0027868	0	0.00317418	0.000957314	0.00107464	0.00131606	0	0.00116813	0	0.00196615	0.0030905
Group23_con1_VK_AlkB	M10-12cm_679_6	cellularorganisms;Bacteria;Pseudomonadota;delta/epsilonsubdivisions;Deltaproteobacteria;unclassifiedDeltaproteobacteria	0.0307088	0.0308639	0.115548	0.157616	0.114536	0.0292135	0.0142744	0.0180274	0.0242763	0.0251708	0.0167603	0.00225942	0.000908193	0.00514697	0.00776149	0.00871269	0.00320101	0.00383049	0.00378828	0.00181083	0.00318814	0.00501129
Group23_con1_VK_AlkB	M10-12cm_851559_1	cellularorganisms;Bacteria;Pseudomonadota;delta/epsilonsubdivisions;Deltaproteobacteria;unclassifiedDeltaproteobacteria	0	0	0.00899061	0.00469755	0	0	0	0	0	0	0	0	0	0	0	0	0	0	0	0	0	0
Group23_con1_VK_AlkB	M108-111cm_9725_1	cellularorganisms;Bacteria;Pseudomonadota;unclassifiedPseudomonadota	0.0134012	0.0159008	0.00763427	0.0045587	0.00424857	0.00314096	0.00126069	0.00278626	0.00857613	0.0331973	0.0349024	0.0321271	0.00112294	0.0137887	0.0355079	0.00969555	0.0356211	0.0402579	0.0245912	0.0223901	0	0
Group23_con1_VK_AlkB	M12-15cm_15191_2	cellularorganisms;Bacteria;FCBgroup;Bacteroidetes/Chlorobigroup;Bacteroidota;unclassifiedBacteroidota	0.00261329	0.00744174	0.0204167	0.0226687	0.0215408	0.00735003	0	0	0.00376287	0	0	0.00163433	0	0.00124101	0.00224569	0	0	0	0	0	0	0
Group23_con1_VK_AlkB	M12-15cm_232573_1	cellularorganisms;Bacteria;FCBgroup;Bacteroidetes/Chlorobigroup;Bacteroidota;unclassifiedBacteroidota	0	0.00131214	0.0107997	0.00705348	0	0.00194395	0	0	0	0	0	0	0	0	0	0	0	0	0	0	0	0
Group23_con1_VK_AlkB	M12-15cm_3309_8	cellularorganisms;Bacteria;Pseudomonadota;unclassifiedPseudomonadota	0.00955658	0.00806333	0.0217764	0.0650176	0.0888717	0.0447973	0.0107882	0.00529846	0	0.000986396	0	0	0	0.0010085	0	0	0	0	0	0	0	0
Group23_con1_VK_AlkB	M12-15cm_55838_2	cellularorganisms;Bacteria;Pseudomonadota;delta/epsilonsubdivisions;Deltaproteobacteria;Myxococcales;unclassifiedMyxococcales	0.0026935	0.000852238	0.00701446	0.0128276	0.00796992	0	0.00101354	0	0	0	0	0	0	0	0	0	0	0	0	0	0	0
Group23_con1_VK_AlkB	M12-15cm_711413_1	cellularorganisms;Bacteria;Pseudomonadota;Gammaproteobacteria;unclassifiedGammaproteobacteria	0.00423744	0.00201112	0	0.0151353	0.00806037	0.00893854	0	0.00264304	0	0	0	0	0	0	0	0	0	0	0	0	0	0
Group23_con1_VK_AlkB	M12-15cm_800018_2	cellularorganisms;Bacteria;Pseudomonadota;Gammaproteobacteria;unclassifiedGammaproteobacteria	0	0.00237779	0.00244634	0.0102256	0	0	0	0	0	0	0	0	0	0	0	0	0	0	0	0	0	0
Group23_con1_VK_AlkB	M129-131cm_31_60	cellularorganisms;Bacteria;Pseudomonadota;Gammaproteobacteria;Moraxellales;Moraxellaceae;Acinetobacter;Acinetobactercalcoaceticus/baumanniicomplex	0	0	0	0	0	0.100018	0.0702523	0	0	0	0	0	0	0.0527733	0	0	0.534323	0	0	0	0	0
Group23_con1_VK_AlkB	M149-152cm_103_30	cellularorganisms;Bacteria;Pseudomonadota;Betaproteobacteria;Burkholderiales;Burkholderiaceae;Burkholderia;Burkholderiacepaciacomplex	0	0	0.0114415	0	0.00445715	0	0	0.0102307	0.0022493	0	0	0	0	0	0.359423	0	0	0	0	0.0211404	0	0
Group23_con1_VK_AlkB	M149-152cm_11_26	cellularorganisms;Bacteria;Pseudomonadota;Betaproteobacteria;Burkholderiales;Burkholderiaceae;Burkholderia;Burkholderiacepaciacomplex	0	0	0.0137654	0	0	0	0	0.00439594	0	0	0	0	0	0	0.440097	0	0	0	0	0.00824256	0	0
Group23_con1_VK_AlkB	M15-18cm_21230_1	cellularorganisms;Bacteria;Pseudomonadota;Gammaproteobacteria;unclassifiedGammaproteobacteria	0.00459146	0.00653742	0.00672589	0.00937131	0.0378463	0.037127	0.0155495	0	0	0	0	0	0.00115421	0	0	0	0	0	0	0	0	0.00318439
Group23_con1_VK_AlkB	M15-18cm_240512_1	cellularorganisms;Bacteria;FCBgroup;Bacteroidetes/Chlorobigroup;Bacteroidota;Cytophagia;Cytophagales;Cyclobacteriaceae;unclassifiedCyclobacteriaceae	0	0.00175665	0.0198803	0.0151088	0.0164278	0.01041	0	0	0	0	0	0	0	0	0	0	0	0	0	0	0	0
Group23_con1_VK_AlkB	M15-18cm_250527_2	cellularorganisms;Bacteria;FCBgroup;Bacteroidetes/Chlorobigroup;Bacteroidota;Cytophagia;Cytophagales;Cyclobacteriaceae;unclassifiedCyclobacteriaceae	0	0	0	0.00407673	0.0151975	0.00561776	0.00450959	0	0	0	0	0	0	0	0	0.00192677	0	0	0	0	0	0
Group23_con1_VK_AlkB	M15-18cm_682310_1	cellularorganisms;Bacteria;PVCgroup;Planctomycetota;unclassifiedPlanctomycetota	0	0	0	0	0.00884574	0.00326982	0	0	0	0	0	0	0	0	0	0	0	0	0	0.00233086	0	0
Group23_con1_VK_AlkB	M18-21cm_443179_1	cellularorganisms;Bacteria;Pseudomonadota;Gammaproteobacteria;Kangiellales;Kangiellaceae;Kangiella	0.00373174	0.00177111	0	0	0	0.0104957	0	0	0	0	0	0	0	0	0.0016034	0	0.00440853	0.0019783	0	0	0	0
Group23_con1_VK_AlkB	M18-21cm_64951_2	cellularorganisms;Bacteria;FCBgroup;Bacteroidetes/Chlorobigroup;Bacteroidota;unclassifiedBacteroidota	0.011119	0.0222813	0.0916945	0.070604	0.0673674	0.0312727	0.0167359	0.00924704	0.0154172	0.0160672	0.0108595	0.00618107	0.00124227	0.00234676	0.00530827	0.00595881	0	0.00130988	0	0.00123847	0.0054511	0.00685468
Group23_con1_VK_AlkB	M21-24cm_170877_2	cellularorganisms;Bacteria;Pseudomonadota;Alphaproteobacteria;Hyphomicrobiales;Devosiaceae;Devosia;unclassifiedDevosia	0.00136158	0.0038773	0.00132969	0.00138952	0.00345329	0.00382952	0.029204	0.00509559	0.00130702	0.00126484	0.00398941	0.00340609	0.00410733	0.0116387	0.0046802	0.00394033	0.00482555	0.00866174	0.00428314	0.0109194	0.00240307	0.00755455
Group23_con1_VK_AlkB	M21-24cm_20941_2	cellularorganisms;Bacteria;FCBgroup;Bacteroidetes/Chlorobigroup;Bacteroidota;unclassifiedBacteroidota	0.00259832	0.00246636	0.0076124	0.00662906	0.00494246	0.00548094	0.0219988	0.00486198	0	0.00482741	0.00253768	0	0	0.00246779	0.00111641	0.00125323	0	0	0.00136226	0	0.0022929	0
Group23_con1_VK_AlkB	M21-24cm_248934_1	cellularorganisms;Bacteria;Pseudomonadota;Gammaproteobacteria;unclassifiedGammaproteobacteria	0	0	0.0013794	0.00144146	0.00537358	0.00198634	0.0207287	0	0	0	0	0	0	0	0	0	0	0	0	0	0	0
Group23_con1_VK_AlkB	M21-24cm_2658260_1	cellularorganisms;Bacteria;Terrabacteriagroup;Actinomycetota;Actinomycetes;Corynebacteriales;Mycobacteriaceae;Mycolicibacterium;unclassifiedMycolicibacterium	0	0	0	0	0	0	0.00527669	0	0	0	0	0	0	0	0	0.00450904	0	0	0	0.00468576	0	0
Group23_con1_VK_AlkB	M21-24cm_336211_1	cellularorganisms;Bacteria;Pseudomonadota;Alphaproteobacteria;Sneathiellales;unclassifiedSneathiellales	0	0	0	0	0	0	0.0129345	0	0	0	0	0	0	0	0	0	0	0	0	0	0	0
Group23_con1_VK_AlkB	M21-24cm_459237_2	cellularorganisms;Bacteria;Pseudomonadota;Gammaproteobacteria;unclassifiedGammaproteobacteria	0	0	0	0	0	0	0.00860233	0	0	0	0	0	0	0.00361874	0	0	0	0	0	0	0	0
Group23_con1_VK_AlkB	M21-24cm_598548_1	cellularorganisms; Bacteria; Pseudomonadota; delta/epsilonsubdivisions; Deltaproteobacteria; Myxococcales; Nannocystineae; Nannocystaceae; Plesiocystis	0.00210887	0	0.00617843	0.0129128	0.00534858	0.00296565	0.0119032	0	0	0	0	0	0	0	0	0	0	0	0	0	0	0
Group23_con1_VK_AlkB	M275-278cm_32948_2	cellularorganisms;Bacteria;Pseudomonadota;Gammaproteobacteria;Moraxellales;Moraxellaceae;Acinetobacter;unclassifiedAcinetobacter	0	0	0	0	0.0325724	0.0282687	0.0189103	0	0	0.00103742	0	0	0	0.0106067	0	0	0.0290246	0	0	0	0.00295648	0.00464717
Group23_con1_VK_AlkB	M28-31cm_13605_4	cellularorganisms;Bacteria;FCBgroup;Bacteroidetes/Chlorobigroup;Bacteroidota;Flavobacteriia;Flavobacteriales;unclassifiedFlavobacteriales	0	0	0.00364434	0	0.00236614	0.00262393	0	0.0372419	0	0	0	0.0093352	0.0112571	0	0	0	0	0	0	0	0	0
Group23_con1_VK_AlkB	M28-31cm_2041_3	cellularorganisms;Bacteria;FCBgroup;Bacteroidetes/Chlorobigroup;Bacteroidota;unclassifiedBacteroidota	0.0151136	0.028692	0.0135296	0.0154236	0.0479144	0.139921	0.105211	0.117836	0.0519868	0.047969	0.0307517	0.154381	0.0050657	0.0538288	0.0487034	0.0291585	0.0267818	0.0186949	0.0224508	0.025251	0.00111142	0.00349398
Group23_con1_VK_AlkB	M28-31cm_30582_2	cellularorganisms;Bacteria;Pseudomonadota;unclassifiedPseudomonadota	0.00750984	0.0062374	0.0128344	0.00766391	0.00357126	0.00264023	0.00741795	0.0386442	0.0396491	0.0418575	0.0440074	0.0575332	0.0415325	0.0276388	0.0153269	0.0181108	0.00776284	0.0119435	0.0137806	0.0150565	0.00248516	0.00651052
Group23_con1_VK_AlkB	M28-31cm_53557_2	cellularorganisms;Bacteria;Pseudomonadota;unclassifiedPseudomonadota	0.0164875	0.0122966	0.00690059	0.022835	0.0672046	0.130835	0.264561	0.0337897	0.00226098	0	0	0.00147302	0.0142103	0.0190148	0.00101202	0	0	0	0.00123488	0	0.00103925	0
Group23_con1_VK_AlkB	M28-31cm_589_20	cellularorganisms;Bacteria;Pseudomonadota;unclassifiedPseudomonadota	0.03797	0.0402819	0.139598	0.248449	0.242168	0.144484	0.118504	0.0529389	0.0107202	0.00207483	0.0021814	0.00558732	0.0314423	0.0106067	0	0	0	0.00355217	0.00117101	0	0.00788396	0.00154906
Group23_con1_VK_AlkB	M28-31cm_5906_6	cellularorganisms;Bacteria;Pseudomonadota;unclassifiedPseudomonadota	0	0	0	0	0	0	0.00139847	0.0247261	0	0	0	0	0.00124566	0	0	0	0	0	0	0	0	0
Group23_con1_VK_AlkB	M4-6cm_110050_1	cellularorganisms;Bacteria;Pseudomonadota;unclassifiedPseudomonadota	0.0197133	0.0210512	0.010829	0.0062868	0	0	0.00278173	0.0153699	0.033116	0.040059	0.0228632	0.0138696	0.00991115	0.0175529	0.0232929	0.0130738	0.0203775	0.0300454	0.0284224	0.00988084	0.00543629	0.0256352
Group23_con1_VK_AlkB	M4-6cm_562574_2	cellularorganisms;Bacteria;Pseudomonadota;Gammaproteobacteria;Cellvibrionales;Halieaceae;Parahaliea	0.00286966	0.00544785	0.00280245	0.00585707	0	0	0	0	0	0	0	0	0	0	0	0	0	0	0	0	0	0
Group23_con1_VK_AlkB	M49-52cm_2602538_1	cellularorganisms;Bacteria;Terrabacteriagroup;Actinomycetota;Actinomycetes;Corynebacteriales;Mycobacteriaceae;Mycolicibacterium;unclassifiedMycolicibacterium	0	0	0	0	0	0	0.00482867	0	0.00410603	0	0	0	0	0	0.00367572	0	0	0	0.00448518	0.00428791	0	0
Group23_con1_VK_AlkB	M649-652cm_1_117	cellularorganisms;Bacteria;Pseudomonadota;Gammaproteobacteria;Moraxellales;Moraxellaceae	0.00112229	0.0021306	0	0.00343595	0	0	0	0	0	0.00938297	0.0153454	0	0	0	0	0	0	0	0	0	0.196094	0.0389181
Group23_con1_VK_AlkB	M649-652cm_13705_3	cellularorganisms;Bacteria;Pseudomonadota;Gammaproteobacteria;Moraxellales;Moraxellaceae	0.00454543	0.00431459	0	0.00463868	0.0446721	0.0159803	0.0141108	0	0	0.00738932	0.00665901	0	0.00114264	0.00647564	0	0.00109618	0.0174518	0.00602414	0	0.00569572	0.0361002	0.00630493
Group23_con1_VK_AlkB	M749-752cm_770582_1	cellularorganisms;Bacteria;Terrabacteriagroup;Actinomycetota;Actinomycetes;Corynebacteriales;Mycobacteriaceae;Mycolicibacterium;unclassifiedMycolicibacterium	0	0	0	0.00347901	0	0	0	0	0	0	0	0	0	0	0.00292953	0	0	0	0	0	0	0.0141861
Group23_con1_VK_AlkB	M99-102cm_1176317_1	cellularorganisms;Bacteria;Terrabacteriagroup;Actinomycetota;Actinomycetes;Propionibacteriales;Nocardioidaceae;Nocardioides;unclassifiedNocardioides	0	0	0	0	0	0.00381806	0.0030649	0	0	0	0.00530329	0	0	0.00257862	0.00233309	0	0	0	0.00284688	0	0	0
Group23_con1_VK_AlkB	M99-102cm_1715492_1	cellularorganisms;Bacteria;Terrabacteriagroup;Actinomycetota;Actinomycetes;Corynebacteriales;Dietziaceae;Dietzia;unclassifiedDietzia	0	0.00316456	0	0.00680454	0	0	0	0	0.00320028	0.00309699	0.00325606	0.00416995	0	0	0.0028649	0	0	0	0.0034958	0	0	0
Group34_con1_EB_dszC	M129-131cm_1_59	cellularorganisms;Bacteria;Pseudomonadota;Gammaproteobacteria;Moraxellales;Moraxellaceae	0	0	0	0	0	0.10116	0.0787444	0	0	0	0	0	0	0.0538288	0	0	0.535636	0	0	0	0	0
Group34_con1_EB_dszC	M129-131cm_6_111	cellularorganisms;Bacteria;Pseudomonadota;Gammaproteobacteria;Moraxellales;Moraxellaceae	0	0	0	0	0	0.0843903	0.0464167	0	0	0.00103233	0	0	0	0.0443296	0	0	0.471307	0	0	0	0	0
Group34_con1_EB_dszC	M149-152cm_17_89	cellularorganisms;Bacteria;Pseudomonadota;Betaproteobacteria;Burkholderiales;Burkholderiaceae;Burkholderia;Burkholderiacepaciacomplex	0	0	0.00536063	0.00224072	0.00139219	0.00154386	0	0.00547807	0.00105385	0	0.00107221	0	0	0	0.338683	0	0	0	0	0.0121058	0.00387517	0
Group34_con1_EB_dszC	M149-152cm_7_294	cellularorganisms;Bacteria;Pseudomonadota;Betaproteobacteria;Burkholderiales;Burkholderiaceae;Burkholderia;Burkholderiacepaciacomplex	0	0	0.00870344	0	0	0	0	0.00138971	0	0	0	0	0	0	0.249859	0	0	0	0	0.0100508	0.0108138	0
Group34_con1_EB_dszC	M149-152cm_8_58	cellularorganisms;Bacteria;Pseudomonadota;Betaproteobacteria;Burkholderiales;Burkholderiaceae;Burkholderia;Burkholderiacepaciacomplex	0	0	0.00632554	0.00110169	0	0	0	0.00269338	0.00207257	0	0	0	0	0	0.314485	0	0	0	0	0.0151506	0	0
Group34_con1_EB_dszC	M149-152cm_8_61	cellularorganisms;Bacteria;Pseudomonadota;Betaproteobacteria;Burkholderiales;Burkholderiaceae;Burkholderia;Burkholderiacepaciacomplex	0	0	0.00971973	0	0.00140237	0	0	0.00137954	0	0	0	0	0	0	0.361118	0	0	0	0	0.0110858	0.00683116	0.00613577
Group34_con1_EB_dszC	M649-652cm_152_24	cellularorganisms;Bacteria;Pseudomonadota;Gammaproteobacteria;Moraxellales;Moraxellaceae	0.00444516	0	0	0.0102068	0	0	0	0	0	0.00722632	0.0162803	0	0	0	0	0	0	0.00117825	0	0	0.220649	0.040078
Group34_con1_EB_dszC	M649-652cm_54_7	cellularorganisms;Bacteria;Pseudomonadota;Gammaproteobacteria;Moraxellales;Moraxellaceae	0.00217984	0.0031037	0	0.0177965	0	0	0	0	0	0.00911231	0.00958034	0	0	0	0	0	0	0	0	0	0.302007	0.0408191
Group34_con1_EB_dszC	M99-102cm_665427_1	cellularorganisms;Bacteria;Pseudomonadota;Gammaproteobacteria;Pseudomonadales;Pseudomonadaceae;Pseudomonas;Pseudomonasputidagroup	0	0.00409886	0.00210851	0.00220337	0	0	0	0.00269338	0	0.00401135	0.0126521	0	0	0	0	0	0	0	0	0.06926	0.00952645	0
Group37_con2_VK_bmoA_particulate	M4-6cm_322600_2	cellularorganisms;Bacteria;Pseudomonadota;Betaproteobacteria;Nitrosomonadales;Nitrosomonadaceae;unclassifiedNitrosomonadaceae	0.00812557	0.0169684	0.0158705	0.0298522	0.0288517	0.00685608	0.0128418	0.0121637	0.01092	0	0.00158718	0	0	0.0138913	0.00279302	0.00156766	0.00383968	0.0103382	0	0	0	0
Group37_con2_VK_bmoA_particulate	M4-6cm_375574_1	cellularorganisms;Bacteria;Pseudomonadota;Betaproteobacteria;Nitrosomonadales;unclassifiedNitrosomonadales	0	0.00608311	0.0078231	0.00981007	0.00203171	0	0.00180862	0	0.00153795	0.00297662	0.00156475	0	0	0	0.00413032	0.00772751	0.00189271	0	0.00167996	0	0	0
Group37_con2_VK_bmoA_particulate	M99-102cm_686726_1	cellularorganisms;Bacteria;Pseudomonadota;Betaproteobacteria;Nitrosomonadales;unclassifiedNitrosomonadales	0	0	0.00393589	0.00205648	0	0	0.00454968	0	0.00193439	0	0.00984054	0	0	0	0	0	0	0	0	0	0	0
Group4_con2_AP_AbcA_1	M28-31cm_2257949_1	cellularorganisms;Bacteria;Terrabacteriagroup;Bacillota;Clostridia;environmentalsamples	0	0	0	0	0	0	0	0.0049615	0	0	0	0	0	0	0	0	0	0	0.00834086	0	0	0
Group4_con2_AP_AbcA_1	M4-6cm_475403_1	cellularorganisms;Bacteria;Terrabacteriagroup;Bacillota;Clostridia;environmentalsamples	0	0.00496593	0.00510909	0.00711859	0.0132686	0.0122618	0.00787444	0.00435085	0.00167399	0.00161997	0.00340634	0.0152684	0.00876756	0.00331254	0.00299713	0.00168222	0	0	0.00182857	0	0	0
Group4_con2_AP_AbcA_2	M10-12cm_103869_2	cellularorganisms;Archaea;TACKgroup;Thaumarchaeota;unclassifiedThaumarchaeota	0.155568	0.157764	0.479146	0.41386	0.20065	0.082273	0.0270179	0.0182455	0.0114872	0.014822	0.0129861	0.00498927	0.00267398	0.0252569	0.0239946	0.0282179	0.0691143	0.0676683	0.0139422	0.013329	0.0129068	0.022132
Group4_con2_AP_AbcA_2	M10-12cm_1058_5	cellularorganisms;Bacteria;Nitrospinae/Tectomicrobiagroup;CandidatusTectomicrobia;unclassifiedCandidatusTectomicrobia	0.0123376	0.0168346	0.0768101	0.0912826	0.0782276	0.0303626	0.00261142	0.00192385	0.000740202	0.00716312	0.000753103	0	0	0.00146473	0.000662631	0	0	0.000817562	0	0.00154598	0	0.00213917
Group4_con2_AP_AbcA_2	M10-12cm_1092208_1	cellularorganisms;Bacteria;PVCgroup;Planctomycetota;Phycisphaerae;unclassifiedPhycisphaerae	0	0.0049755	0.0102379	0.00534923	0.00997063	0.00368564	0.0118344	0	0	0	0	0	0	0	0	0	0	0	0.00274814	0	0	0
Group4_con2_AP_AbcA_2	M10-12cm_111036_1	cellularorganisms;Bacteria;PVCgroup;Planctomycetota;Phycisphaerae;unclassifiedPhycisphaerae	0.00264634	0.00251195	0.0163676	0.0180042	0.0145421	0.0012405	0.00298738	0	0.00169354	0	0	0	0.00088699	0	0	0	0	0	0	0	0	0
Group4_con2_AP_AbcA_2	M10-12cm_112115_1	cellularorganisms;Bacteria;Pseudomonadota;Gammaproteobacteria;Chromatiales;unclassifiedChromatiales	0.0211477	0.0248914	0.0305656	0.0120857	0.0139452	0.00475832	0.00381969	0.0548727	0.0462847	0.0479341	0.0503961	0.0846438	0.0331728	0.03294	0.0203536	0.01632	0.0339769	0.0161438	0.0186269	0.0169596	0.0306055	0
Group4_con2_AP_AbcA_2	M10-12cm_1122314_1	cellularorganisms;Bacteria;Terrabacteriagroup;Chloroflexi;Anaerolineae;Anaerolineales;unclassifiedAnaerolinealescellularorganisms;Bacteria;Terrabacteriagroup;Chloroflexi;Anaerolineae;Anaerolineales;unclassifiedAnaerolineales	0	0.00251684	0.0103576	0	0.00672483	0.00372875	0	0	0	0.00246311	0	0.00331645	0	0	0	0.00255776	0	0	0	0	0	0
Group4_con2_AP_AbcA_2	M10-12cm_12117_2	cellularorganisms;Bacteria;Pseudomonadota;Gammaproteobacteria;unclassifiedGammaproteobacteria	0.00275348	0.00609851	0.0197193	0.0271631	0.0779821	0.0477566	0.00932499	0.00114496	0	0	0	0	0	0	0	0	0	0	0	0	0	0.00127311
Group4_con2_AP_AbcA_2	M10-12cm_1296176_1	cellularorganisms;Bacteria;Terrabacteriagroup;Armatimonadetes;unclassifiedArmatimonadetes	0.00285161	0	0.00835449	0	0.0108485	0.00401016	0	0	0	0	0	0.0071335	0	0.00541673	0.00245048	0	0	0	0.00299012	0	0	0
Group4_con2_AP_AbcA_2	M10-12cm_1300426_1	cellularorganisms;Bacteria;PVCgroup;Verrucomicrobia;Verrucomicrobiae;Verrucomicrobiales;Verrucomicrobiasubdivision3;Pedosphaera;unclassifiedPedosphaera	0	0	0.00835449	0.00291012	0.00723236	0	0.00321911	0	0	0	0	0	0	0	0	0	0	0	0	0	0	0
Group4_con2_AP_AbcA_2	M10-12cm_13269_2	cellularorganisms;Bacteria;PVCgroup;Planctomycetota;unclassifiedPlanctomycetota	0.0262747	0.0300563	0.0407917	0.0598152	0.139258	0.132639	0.124727	0.0126065	0.00711386	0.0075101	0.0111858	0.0252799	0.0142261	0.0204757	0.0121577	0.00714881	0.00557125	0.00571443	0.0113029	0.00742898	0.0101068	0
Group4_con2_AP_AbcA_2	M10-12cm_14111_3	cellularorganisms;Bacteria;Pseudomonadota;Betaproteobacteria;Burkholderiales;Burkholderiaceae;Cupriavidus	0.0481798	0.0146999	0.0319278	0.143993	0.0272758	0.0592849	0.0223383	0.215726	0.104887	0.0303705	0.0420137	0.00215223	0.0086511	0.0147084	0.00147866	0.000829937	0.0518357	0.00182439	0	1.38512	0.331022	0.0632497
Group4_con2_AP_AbcA_2	M10-12cm_16174_2	cellularorganisms;Bacteria;Nitrospinae/Tectomicrobiagroup;Nitrospinae;Nitrospinia;Nitrospinales;Nitrospinaceae;Nitrospina;unclassifiedNitrospina	0.0118732	0.0119746	0.0623236	0.0719432	0.0564621	0.0292197	0.0108902	0	0	0.000689347	0.000724754	0.000928172	0	0.00140959	0	0.000715838	0.000876654	0.00157357	0	0.000743893	0	0.00411729
Group4_con2_AP_AbcA_2	M10-12cm_18491_4	cellularorganisms;Archaea;TACKgroup;Thaumarchaeota;unclassifiedThaumarchaeota	0.28279	0.215638	0.109546	0.110627	0.0191259	0.0198841	0.0148976	0.00823134	0.000904862	0.00175132	0.0027619	0.00117903	0.00189569	0.115491	0.00567025	0.0136396	0.348553	0.250857	0.0207568	0.00377978	0	0.0209203
Group4_con2_AP_AbcA_2	M10-12cm_19420_2	cellularorganisms;Bacteria;FCBgroup;Gemmatimonadetes;unclassifiedGemmatimonadetes	0.00642479	0.00958337	0.021512	0.0215431	0.0279339	0.0064536	0.00103611	0.00801473	0.00088105	0.00682091	0.00179281	0	0.000922901	0.00348688	0	0	0.00758998	0.00486566	0.000962407	0.000920078	0	0
Group4_con2_AP_AbcA_2	M10-12cm_2_133	cellularorganisms; Bacteria; Pseudomonadota; Gammaproteobacteria; unclassifiedGammaproteobacteria	0.0172986	0.0233339	0.0853567	0.130079	0.0912106	0.0499337	0.0185002	0.00340729	0	0	0	0	0	0.00172944	0.000782383	0	0	0.000965315	0.000954677	0	0	0
Group4_con2_AP_AbcA_2	M10-12cm_20841_4	cellularorganisms;Bacteria;Pseudomonadota;delta/epsilonsubdivisions;Deltaproteobacteria;unclassifiedDeltaproteobacteria	0.0192529	0.022844	0.0263228	0.0157183	0.0158697	0	0.00326012	0.0852619	0.0535963	0.032193	0.047009	0.0830803	0.0551742	0.0402287	0.0372255	0.0417876	0.0318425	0.043888	0.0434044	0.0386003	0.0322807	0.0173586
Group4_con2_AP_AbcA_2	M10-12cm_21091_2	cellularorganisms;Bacteria;PVCgroup;Planctomycetota;Phycisphaerae;unclassifiedPhycisphaerae	0.0262301	0.0213412	0.0201267	0.0133841	0.00356388	0	0	0.0163606	0.0215821	0.0287176	0.0292776	0.0398385	0.031085	0.026692	0.0161003	0.00542203	0.021027	0.0278106	0.0255396	0.0187818	0.0115735	0.00259883
Group4_con2_AP_AbcA_2	M10-12cm_212349_1	cellularorganisms;Bacteria;Pseudomonadota;Alphaproteobacteria;unclassifiedAlphaproteobacteria	0.00368623	0.00524854	0.0179995	0.00752372	0.00934915	0.00259193	0.00208064	0.00229923	0.00176926	0.00171216	0.0018001	0	0	0.00175053	0.0031677	0.00177796	0	0	0	0	0	0
Group4_con2_AP_AbcA_2	M10-12cm_2352_13	cellularorganisms;Bacteria;Bacteriaincertaesedis;Bacteriacandidatephyla;CandidatusDadabacteria	0.0441976	0.0376131	0.0558136	0.0606576	0.0753746	0.0514379	0.0361298	0.0294688	0.0365747	0.0417652	0.0349794	0.0543285	0.0321821	0.0470436	0.0425643	0.0352842	0.0441112	0.0266622	0.0367559	0.0152779	0	0
Group4_con2_AP_AbcA_2	M10-12cm_236986_1	cellularorganisms;Bacteria;Acidobacteria;unclassifiedAcidobacteria	0.0112548	0.00305234	0.00157017	0.00328162	0.00815564	0.0045221	0.00363006	0.00601713	0.0046302	0.00448076	0.0015703	0	0	0.00152706	0.00276331	0	0.00379884	0.0017047	0.00168592	0.00161177	0.00283767	0
Group4_con2_AP_AbcA_2	M10-12cm_239674_1	cellularorganisms;Bacteria;PVCgroup;Planctomycetota;unclassifiedPlanctomycetota	0.00839642	0.00455429	0.011714	0.00734458	0.00456328	0.00337363	0.00406221	0.00448897	0.0414513	0.0323136	0.0257729	0	0	0.00227847	0.00309228	0.0115708	0.00283405	0.00127176	0.00628874	0.00601215	0	0
Group4_con2_AP_AbcA_2	M10-12cm_243773_1	cellularorganisms; Bacteria; Terrabacteriagroup; Chloroflexi; unclassifiedChloroflexi	0.00302271	0.0028692	0.0162356	0.00462709	0.0191658	0.0212539	0.0102368	0	0	0	0	0	0	0.00143543	0	0	0	0	0	0	0	0
Group4_con2_AP_AbcA_2	M10-12cm_256583_1	cellularorganisms;Bacteria;Terrabacteriagroup;Chloroflexi;Dehalococcoidia;unclassifiedDehalococcoidia	0	0	0.0097316	0	0	0.00175169	0.00140615	0	0	0	0	0	0	0.00118305	0	0	0	0	0	0	0	0
Group4_con2_AP_AbcA_2	M10-12cm_27284_3	cellularorganisms;Archaea;TACKgroup;Thaumarchaeota;unclassifiedThaumarchaeota	0.178158	0.161057	0.0837707	0.0615662	0.0155398	0.0119304	0.00744879	0.00235181	0.000904862	0	0.000920633	0.00235806	0.00189569	0.0555074	0.00162007	0.00454654	0.182628	0.132924	0.00593051	0.000944945	0	0.00261504
Group4_con2_AP_AbcA_2	M10-12cm_285113_1	cellularorganisms;Bacteria;PVCgroup;Planctomycetota;Phycisphaerae;unclassifiedPhycisphaerae	0.00790825	0.0125111	0.0154461	0.0080705	0.00167143	0	0	0	0.0151827	0.0171415	0.00901096	0.0181344	0.00795197	0.00876282	0.00113264	0.00762867	0.00311416	0.00558985	0.00829237	0.0052851	0.00697868	0.0164542
Group4_con2_AP_AbcA_2	M10-12cm_29834_4	cellularorganisms;Archaea;TACKgroup;Thaumarchaeota;unclassifiedThaumarchaeota	0.392135	0.442012	0.452914	0.944656	3.08405	4.8252	3.34664	0.101128	0.152017	0.160245	0.21819	0.458643	0.0293832	0.267689	0.159577	0.174587	0.140312	0.148915	0.272803	0.198438	0.019964	0.275886
Group4_con2_AP_AbcA_2	M10-12cm_300783_1	cellularorganisms;Bacteria;Terrabacteriagroup;Chloroflexi;unclassifiedChloroflexi	0.00135345	0.00128472	0.00925228	0.00138122	0	0	0	0	0	0.00125729	0.00132186	0.00169288	0	0.00514185	0.00232613	0.00783362	0.00159891	0.012915	0.00425757	0.00271354	0	0
Group4_con2_AP_AbcA_2	M10-12cm_35334_3	cellularorganisms;Bacteria;Terrabacteriagroup;Chloroflexi;Chloroflexiincertaesedis;SAR202cluster	0.00744816	0.0114886	0.0354594	0.055107	0.082645	0.0811749	0.0420401	0	0	0	0	0	0.000936167	0.000884251	0	0	0.00109987	0	0.00097624	0.000933303	0	0.00129141
Group4_con2_AP_AbcA_2	M10-12cm_356884_1	cellularorganisms;Bacteria;Pseudomonadota;unclassifiedPseudomonadota	0.00515235	0.00489069	0.0184495	0.0175268	0.0239572	0.0120761	0.00775513	0.00214246	0	0	0.00167737	0	0	0	0	0	0	0.00182093	0	0.00172166	0	0
Group4_con2_AP_AbcA_2	M10-12cm_357_44	cellularorganisms; Bacteria; FCBgroup; Bacteroidetes/Chlorobigroup; Bacteroidota; unclassifiedBacteroidota	0.239576	0.186679	0.129205	0.0853894	0.0471587	0.0140798	0.0258341	0.0490672	0.317161	0.333498	0.395329	0.021468	0.248811	0.302256	0.250738	0.765755	0.310905	0.33666	0.551168	0.42871	0.0908769	0.474167
Group4_con2_AP_AbcA_2	M10-12cm_372814_1	cellularorganisms;Archaea;TACKgroup;Thaumarchaeota;unclassifiedThaumarchaeota	0.0836201	0.072318	0.0435529	0.0208598	0.0117822	0.0104527	0.0293678	0.00231808	0	0.00345239	0	0	0.0018685	0.0458868	0.00159683	0.00358506	0.118542	0.128062	0.0097424	0	0.0016398	0.0128876
Group4_con2_AP_AbcA_2	M10-12cm_402149_2	cellularorganisms;Bacteria;Acidobacteria;unclassifiedAcidobacteria	0	0	0.00466092	0	0.00605235	0.00671174	0	0.00893069	0	0	0	0	0	0.00453295	0	0.00230198	0	0	0	0	0	0
Group4_con2_AP_AbcA_2	M10-12cm_40872_2	cellularorganisms;Bacteria;PVCgroup;Planctomycetota;Phycisphaerae;unclassifiedPhycisphaerae	0.0370312	0.0231479	0.0264614	0.0129042	0.00572682	0.0050806	0	0	0	0	0	0	0	0.000857829	0.000776149	0	0.01067	0.0114915	0.00473535	0.00362166	0	0.0300677
Group4_con2_AP_AbcA_2	M10-12cm_51198_2	cellularorganisms;Bacteria;Pseudomonadota;unclassifiedPseudomonadota	0.00634769	0.0172152	0.0177115	0.0351658	0.0252988	0.0522845	0.0491365	0.0113122	0.00609334	0.00252715	0.0035426	0.0147449	0.0227957	0.0129189	0.00545478	0.00699803	0.00428509	0.0115374	0.00285257	0.000909037	0.00480133	0.00125783
Group4_con2_AP_AbcA_2	M10-12cm_55_19	cellularorganisms;Bacteria;Pseudomonadota;Gammaproteobacteria;Pseudomonadales;unclassifiedPseudomonadales	0.0508926	0.0386464	0.0469897	0.0302177	0.014081	0.00780754	0.0104457	0.0634869	0.0737241	0.0627489	0.0741053	0.0949047	0.0837391	0.0852472	0.0500949	0.0482007	0.056843	0.0588645	0.0436619	0.036176	0.0538925	0.0243866
Group4_con2_AP_AbcA_2	M10-12cm_5809_2	cellularorganisms;Bacteria;Nitrospirae;Nitrospira;Nitrospirales;Nitrospiraceae;CandidatusSulfobium	0.120292	0.0667529	0.0442788	0.0226633	0.00469366	0.00130126	0.00522284	0	0.0230943	0.0704851	0.0840463	0.0208327	0.00930435	0.0219709	0.0882624	0.219581	0.27547	0.206026	0.210547	0.15398	0.00571587	0.236165
Group4_con2_AP_AbcA_2	M10-12cm_587915_1	cellularorganisms;Bacteria;Pseudomonadota;Gammaproteobacteria;unclassifiedGammaproteobacteria	0.00192121	0.00729458	0.0112573	0.00392126	0	0.00270176	0.00216881	0	0	0	0	0	0	0.0018247	0	0	0	0	0	0	0	0
Group4_con2_AP_AbcA_2	M10-12cm_632123_1	cellularorganisms;Bacteria;Pseudomonadota;Alphaproteobacteria;unclassifiedAlphaproteobacteria	0.00397725	0	0.0135944	0	0.00252181	0	0	0	0	0	0	0	0	0.00188873	0	0	0	0	0	0	0	0
Group4_con2_AP_AbcA_2	M10-12cm_6471_6	cellularorganisms;Bacteria;PVCgroup;Planctomycetota;unclassifiedPlanctomycetota	0.0340556	0.0316922	0.133684	0.231695	0.15581	0.0694898	0.00753812	0.0108291	0.016025	0.0105453	0.0091304	0.00751697	0	0.00317106	0.00344295	0.00515319	0.00157772	0.00212398	0.00070019	0.00133879	0	0.00277872
Group4_con2_AP_AbcA_2	M10-12cm_6762_4	cellularorganisms;Bacteria;Terrabacteriagroup;Chloroflexi;unclassifiedChloroflexi	0.0502069	0.0329934	0.0505397	0.0922264	0.16064	0.144468	0.040982	0.015417	0.0155707	0.0208084	0.0218772	0.0164241	0.00155337	0.0154058	0.0265504	0.0253336	0.0200749	0.0393099	0.0170085	0.0247778	0.00068162	0.0117855
Group4_con2_AP_AbcA_2	M10-12cm_73289_2	cellularorganisms;Bacteria;Terrabacteriagroup;Chloroflexi;Chloroflexiincertaesedis;SAR202cluster	0.00651714	0.0114886	0.0218212	0.0247031	0.0295161	0.0379689	0.0220711	0	0	0	0	0	0	0	0.000800055	0	0.00109987	0	0.00097624	0	0	0
Group4_con2_AP_AbcA_2	M10-12cm_7641_8	cellularorganisms;Bacteria;Pseudomonadota;Gammaproteobacteria;unclassifiedGammaproteobacteria	0.0564445	0.0729012	0.258443	0.346559	0.407175	0.193887	0.0313371	0.00346292	0.00799418	0.00773617	0.00813351	0.00115737	0	0.00175767	0.00238547	0.00624824	0.00109313	0.000981075	0.000970263	0.00185518	0	0.00641751
Group4_con2_AP_AbcA_2	M10-12cm_87174_1	cellularorganisms;Bacteria;FCBgroup;Bacteroidetes/Chlorobigroup;Bacteroidota;unclassifiedBacteroidota	0.0121016	0.0176134	0.0181212	0.00740992	0.0102308	0.00907638	0.00637521	0.00503212	0.0147145	0.00824396	0.0196986	0.0111001	0.00648987	0.0099612	0.0103993	0.0132303	0.020968	0.0196739	0.0245328	0.01294	0.0334612	0.0201432
Group4_con2_AP_AbcA_2	M10-12cm_9151_1	cellularorganisms;Bacteria;Pseudomonadota;Gammaproteobacteria;unclassifiedGammaproteobacteria	0.0453407	0.0395247	0.0207839	0.0169975	0.0176012	0.0156151	0.0543176	0.107351	0.0426356	0.046417	0.0551271	0.0752293	0.036287	0.0571244	0.0445288	0.0535564	0.0415391	0.0402241	0.0407511	0.0241173	0.0351118	0.0141185
Group4_con2_AP_AbcA_2	M10-12cm_920938_1	cellularorganisms;Archaea;TACKgroup;Thaumarchaeota;Nitrosopumilales;unclassifiedNitrosopumilales	0.0215908	0.0136629	0.0187423	0.00489639	0.00304218	0	0.00541628	0	0	0.00222853	0	0	0	0.0068354	0	0	0.0113362	0.00254353	0	0	0	0
Group4_con2_AP_AbcA_2	M10-12cm_921196_1	cellularorganisms;Bacteria;Terrabacteriagroup;Chloroflexi;unclassifiedChloroflexi	0	0	0.00942102	0.00492243	0	0.00339157	0	0	0	0	0	0	0	0	0	0	0	0	0	0	0	0
Group4_con2_AP_AbcA_2	M10-12cm_940_6	cellularorganisms; Bacteria; Acidobacteria; unclassifiedAcidobacteria	0.0113541	0.011496	0.0473095	0.0656598	0.0383955	0.0063868	0.00170898	0.00660981	0.00726609	0.00210947	0.00369636	0	0	0.00647024	0.000650462	0	0.00268265	0.00240765	0	0	0	0.00104994
Group4_con2_AP_AbcA_2	M108-111cm_1041715_1	cellularorganisms;Bacteria;Terrabacteriagroup;Chloroflexi;unclassifiedChloroflexi	0	0	0	0	0	0	0.00297581	0	0	0	0	0.00329717	0	0	0	0.00254289	0	0	0	0	0	0
Group4_con2_AP_AbcA_2	M108-111cm_12327_1	cellularorganisms;Bacteria;PVCgroup;Planctomycetota;Phycisphaerae;Phycisphaerales;unclassifiedPhycisphaerales	0.00164875	0.00156502	0.00322027	0	0.00209081	0	0.00186123	0	0	0	0.00161027	0.0433068	0.00331573	0.00313186	0.00425047	0.00477139	0.00389553	0.00349619	0	0	0	0.00228697
Group4_con2_AP_AbcA_2	M108-111cm_155431_1	cellularorganisms;Bacteria;FCBgroup;Bacteroidetes/Chlorobigroup;Bacteroidota;unclassifiedBacteroidota	0.00634769	0.0129114	0.00797018	0.00462709	0.00114995	0	0	0.0135747	0.0121867	0.00842383	0.00885649	0.0374295	0.0136774	0.0111964	0.00701328	0.010497	0.0139265	0.0249978	0.0275749	0.00636326	0.043212	0.015094
Group4_con2_AP_AbcA_2	M108-111cm_1930_12	cellularorganisms;Bacteria;Acidobacteria;unclassifiedAcidobacteria	0.013079	0.0186222	0.00851515	0.0155719	0.00737145	0.0163491	0.0155848	0.0172221	0.0118575	0.0317243	0.00638689	0.0545301	0.0175351	0.0193231	0.0131124	0.0210277	0.0180262	0.0184895	0.0121905	0.0225802	0.00448842	0.00806303
Group4_con2_AP_AbcA_2	M108-111cm_228455_1	cellularorganisms;Bacteria;PVCgroup;Planctomycetota;unclassifiedPlanctomycetota	0.00224459	0.00532649	0.00876807	0.0171798	0.0241944	0.0205173	0.035474	0.00420008	0.00323197	0.00208511	0	0.00421124	0.002257	0.00213183	0.00289327	0.00108262	0.00397749	0	0.00235361	0	0.00297112	0
Group4_con2_AP_AbcA_2	M108-111cm_25171_1	cellularorganisms;Bacteria;Terrabacteriagroup;Chloroflexi;unclassifiedChloroflexi	0.0337733	0.0312567	0.0189648	0.0103399	0.00107071	0	0.00381258	0	0	0	0.0379328	0.0612525	0.016131	0.0272652	0.0399059	0.045611	0.0319187	0.0313323	0.0345284	0.0380881	0	0.0222522
Group4_con2_AP_AbcA_2	M108-111cm_253608_1	cellularorganisms;Bacteria;Pseudomonadota;Gammaproteobacteria;Oceanospirillales;Oceanospirillaceae;Nitrincola;unclassifiedNitrincola	0	0	0.00326781	0	0	0	0	0.00208712	0.00642419	0.00777106	0.00490212	0.0167414	0.00168234	0.00635616	0.00143774	0	0	0	0.00175435	0	0	0
Group4_con2_AP_AbcA_2	M108-111cm_269863_1	cellularorganisms;Bacteria;Pseudomonadota;Alphaproteobacteria;unclassifiedAlphaproteobacteria	0	0.00273257	0.00421703	0.00587566	0.00547593	0.00404835	0.00487465	0.0215471	0.00138171	0	0	0.0288058	0.00868406	0	0.00371073	0.002777	0	0	0.0015093	0	0	0
Group4_con2_AP_AbcA_2	M108-111cm_300965_1	cellularorganisms;Bacteria;PVCgroup;Planctomycetota;Phycisphaerae;unclassifiedPhycisphaerae	0.00525689	0.00748488	0.00641721	0.00134118	0.00166659	0.00184816	0.00296718	0.0032789	0.00378468	0.00366253	0.0051342	0.0246571	0.00792892	0	0.00225871	0	0.00621027	0.00418023	0.00689028	0.00395233	0.00463897	0.0291671
Group4_con2_AP_AbcA_2	M108-111cm_317140_1	cellularorganisms;Bacteria;PVCgroup;Planctomycetota;unclassifiedPlanctomycetota	0.00575754	0.00273257	0.0112454	0	0	0	0	0.00538677	0.00690855	0.00401135	0.00562317	0.0162032	0.00289469	0.00410124	0.00247382	0.0013885	0.00170043	0.00152612	0.0015093	0	0.00127019	0
Group4_con2_AP_AbcA_2	M108-111cm_324517_1	cellularorganisms;Bacteria;PVCgroup;Planctomycetota;Phycisphaerae;unclassifiedPhycisphaerae	0.00684904	0.0104019	0.00401318	0.00139791	0	0	0	0	0.00394476	0.00508993	0.00535135	0.0188467	0.0068869	0.002602	0.00235424	0.0066069	0.0129459	0.00726173	0.00143634	0.00686584	0	0.0133003
Group4_con2_AP_AbcA_2	M108-111cm_376098_1	cellularorganisms;Bacteria;PVCgroup;Planctomycetota;Phycisphaerae;unclassifiedPhycisphaerae	0	0	0.0016709	0.00174607	0	0.0024061	0	0	0	0.0015894	0	0.040661	0	0.00162502	0.00147029	0	0.00404253	0.00544219	0.00717629	0.00171516	0	0
Group4_con2_AP_AbcA_2	M108-111cm_412872_1	cellularorganisms;Bacteria;Terrabacteriagroup;Chloroflexi;unclassifiedChloroflexi	0.00156888	0.00446762	0	0.00640427	0	0	0.00708427	0	0	0.00145741	0.00153226	0.0137363	0	0	0	0	0	0	0	0.00157273	0	0
Group4_con2_AP_AbcA_2	M108-111cm_49310_3	cellularorganisms;Bacteria;PVCgroup;Planctomycetota;Planctomycetia;Pirellulales;Pirellulaceae;unclassifiedPirellulaceae	0.0101661	0.0106148	0.00496399	0.00933717	0.00515671	0	0.00459048	0.00253637	0.0117105	0.0160544	0.0049644	0.0279742	0.0163556	0.0193108	0.013104	0.020594	0.0108088	0.0086229	0.0266496	0.0244584	0.0170451	0.0789671
Group4_con2_AP_AbcA_2	M108-111cm_555076_1	cellularorganisms;Bacteria;Pseudomonadota;unclassifiedPseudomonadota	0	0.00526996	0.00361459	0	0	0	0	0.0161603	0.00355297	0	0.00542234	0.0138885	0.00186087	0.00351535	0.00159031	0.00178521	0	0.00196215	0.00194053	0	0.00653242	0
Group4_con2_AP_AbcA_2	M108-111cm_810758_1	cellularorganisms;Bacteria;Terrabacteriagroup;Chloroflexi;unclassifiedChloroflexi	0.00227842	0.00432543	0	0	0.00288931	0.00961229	0.00257205	0.00568453	0.00218713	0.00423308	0	0.0142491	0.00229102	0.00216397	0.00391585	0.0131872	0	0	0	0	0.00201061	0
Group4_con2_AP_AbcA_2	M12-15cm_1002640_1	cellularorganisms; Bacteria; Terrabacteriagroup; Chloroflexi; Chloroflexiincertaesedis; SAR202cluster	0.00251893	0.004782	0.00245993	0.012853	0	0.00354231	0.00853064	0.00314228	0	0.0046799	0.00246014	0.00315063	0.00759855	0	0.00216459	0.00971949	0	0	0.00264127	0	0	0
Group4_con2_AP_AbcA_2	M12-15cm_104853_1	cellularorganisms;Bacteria;PVCgroup;Planctomycetota;unclassifiedPlanctomycetota	0.00352846	0.00837316	0.0180905	0.0270063	0.0257284	0.0186075	0.0507855	0.00330123	0.00423384	0.000819438	0.0034461	0.00110333	0.00088699	0.00502681	0.000758029	0.00170186	0	0.000935266	0	0	0	0
Group4_con2_AP_AbcA_2	M12-15cm_1127899_1	cellularorganisms;Bacteria;Terrabacteriagroup;Chloroflexi;Dehalococcoidia;unclassifiedDehalococcoidia	0	0	0.00260463	0.00544363	0.00338219	0.00375068	0	0	0	0	0	0	0	0	0	0	0	0	0	0	0	0
Group4_con2_AP_AbcA_2	M12-15cm_1144517_1	cellularorganisms;Bacteria;Terrabacteriagroup;Chloroflexi;unclassifiedChloroflexi	0	0	0.00524009	0.0164275	0.00680441	0.00754575	0	0	0	0	0	0	0	0	0	0	0	0	0	0	0	0
Group4_con2_AP_AbcA_2	M12-15cm_117721_1	cellularorganisms;Bacteria;Terrabacteriagroup;Chloroflexi;unclassifiedChloroflexi	0.00559761	0.00797001	0.0127552	0.0295143	0.0508721	0.076094	0.0400203	0.00116381	0	0	0	0	0	0.00620249	0.000801701	0	0	0	0	0	0	0
Group4_con2_AP_AbcA_2	M12-15cm_1181199_1	cellularorganisms;Bacteria;PVCgroup;Planctomycetota;Phycisphaerae;Phycisphaerales;unclassifiedPhycisphaerales	0	0	0.0026674	0.0195118	0.00692738	0	0	0	0	0	0	0	0	0	0	0	0	0	0	0	0	0
Group4_con2_AP_AbcA_2	M12-15cm_11991_1	cellularorganisms;Bacteria;Pseudomonadota;Hydrogenophilia;Hydrogenophilales;Hydrogenophilaceae;Tepidiphilus	0.00453407	0.00602533	0	0.0185083	0	0.00127523	0	0	0	0.0126357	0.00885649	0	0	0.00086126	0	0.000874754	0	0	0	0	0.104029	0.0238988
Group4_con2_AP_AbcA_2	M12-15cm_122772_1	cellularorganisms; Bacteria; Terrabacteriagroup; Chloroflexi; unclassifiedChloroflexi	0.00232516	0.00662124	0.0136242	0.0261015	0.0324344	0.0506823	0.0262481	0	0.001116	0	0	0	0	0.00331254	0.000999043	0	0	0	0	0.00116543	0	0
Group4_con2_AP_AbcA_2	M12-15cm_123836_1	cellularorganisms;Bacteria;Pseudomonadota;unclassifiedPseudomonadota	0.00819409	0.00777796	0.0115587	0.0148661	0.00692738	0.0192053	0.0256947	0.0170365	0.0122356	0.00761189	0.0151165	0.0307471	0.0238027	0.0112413	0.00625907	0.0079044	0.00322672	0.00482657	0.00668274	0.00365075	0.0152653	0.00252577
Group4_con2_AP_AbcA_2	M12-15cm_148376_1	cellularorganisms;Bacteria;PVCgroup;Planctomycetota;unclassifiedPlanctomycetota	0.00115078	0.00436934	0.00786679	0.0164414	0.0189712	0.0275113	0.0350752	0.0200978	0.00110467	0.00641408	0.00449568	0.00143937	0.0115714	0.00218594	0.0019778	0.00222019	0.00135948	0	0	0.0011536	0	0
Group4_con2_AP_AbcA_2	M12-15cm_1527077_1	cellularorganisms;Bacteria;Terrabacteriagroup;Actinomycetota;Acidimicrobiia;unclassifiedAcidimicrobiia	0	0	0	0.00314768	0	0	0	0	0	0	0	0	0	0	0	0	0	0	0	0	0	0
Group4_con2_AP_AbcA_2	M12-15cm_15402_4	cellularorganisms;Bacteria;Pseudomonadota;unclassifiedPseudomonadota	0.00529268	0.00669853	0.0163676	0.0351082	0.0503381	0.0831133	0.0368444	0	0	0	0.000861526	0.00110333	0	0	0	0	0	0	0	0	0	0
Group4_con2_AP_AbcA_2	M12-15cm_164655_1	cellularorganisms;Bacteria;Pseudomonadota;Betaproteobacteria;unclassifiedBetaproteobacteria	0.0095454	0.00679548	0.00932185	0.0182648	0.016644	0.0117455	0.0094286	0.00446535	0.00229073	0.00332519	0.00349598	0.00298481	0	0.00453295	0.00102533	0.00115099	0.00986698	0.00126507	0.00250226	0.0011961	0	0
Group4_con2_AP_AbcA_2	M12-15cm_16472_5	cellularorganisms;Bacteria;FCBgroup;Gemmatimonadetes;unclassifiedGemmatimonadetes	0.00642479	0.00522729	0.0125486	0.0252897	0.0616874	0.0335587	0.0217583	0	0	0	0	0	0.000922901	0.000871721	0.000788718	0	0	0	0	0	0	0
Group4_con2_AP_AbcA_2	M12-15cm_178955_1	cellularorganisms;Bacteria;Terrabacteriagroup;Chloroflexi;unclassifiedChloroflexi	0.00405733	0.0048141	0.0227833	0.043476	0.0488791	0.0385137	0.0114505	0	0	0	0	0	0	0.000963378	0	0	0	0	0.0021272	0	0	0
Group4_con2_AP_AbcA_2	M12-15cm_19431_5	cellularorganisms;Bacteria;Pseudomonadota;unclassifiedPseudomonadota	0.0684736	0.0720228	0.051508	0.0358835	0.0305088	0.00650628	0.0135794	0.0634869	0.214066	0.360162	0.306362	0.0104164	0.228887	0.177525	0.108141	0.12675	0.0470048	0.0559213	0.0776211	0.063076	0	0
Group4_con2_AP_AbcA_2	M12-15cm_203555_1	cellularorganisms;Bacteria;Terrabacteriagroup;Chloroflexi;unclassifiedChloroflexi	0.00108731	0	0.00424736	0.00776729	0.0179248	0.00458716	0.00859201	0	0	0	0	0	0	0.00103269	0	0	0	0.00115282	0	0	0	0
Group4_con2_AP_AbcA_2	M12-15cm_237067_2	cellularorganisms;Bacteria;PVCgroup;Planctomycetota;unclassifiedPlanctomycetota	0	0	0.00838613	0.0105161	0.00871171	0.00724563	0.00775513	0	0	0	0	0	0	0.00163117	0	0	0	0	0	0	0	0
Group4_con2_AP_AbcA_2	M12-15cm_25109_2	cellularorganisms;Bacteria;Acidobacteria;unclassifiedAcidobacteria	0.00738748	0.00701231	0.00991989	0.0216747	0.049183	0.0402568	0.026061	0.0103676	0.0026593	0.00343129	0.00360753	0.00231003	0.00092854	0.000877047	0	0	0	0	0	0	0	0
Group4_con2_AP_AbcA_2	M12-15cm_255529_1	cellularorganisms;Bacteria;Nitrospinae/Tectomicrobiagroup;Nitrospinae;unclassifiedNitrospinae	0.00123208	0	0.00842259	0.0150883	0.0156243	0.00866325	0.00278173	0	0	0	0	0	0.00123889	0.00234038	0	0	0.00145553	0.00130632	0	0	0	0.00170901
Group4_con2_AP_AbcA_2	M12-15cm_26748_2	cellularorganisms;Bacteria;Pseudomonadota;Alphaproteobacteria;Hyphomicrobiales;Aurantimonadaceae;Aurantimonas;unclassifiedAurantimonas	0.0167602	0.0209329	0.0241207	0.0414097	0.0581685	0.0669868	0.0816552	0.0396148	0.0211692	0.0245831	0.018092	0.0331	0.0088699	0.0175938	0.0128865	0.00765835	0.0135472	0.0130937	0.00369984	0.00442139	0.00233528	0
Group4_con2_AP_AbcA_2	M12-15cm_268052_1	cellularorganisms;Archaea;TACKgroup;Thaumarchaeota;Nitrosopumilales;unclassifiedNitrosopumilales	0.0111608	0.00397274	0	0.00569487	0.00530744	0	0	0	0	0	0	0	0	0.00397505	0.00119885	0	0	0.00147916	0	0	0	0
Group4_con2_AP_AbcA_2	M12-15cm_279280_1	cellularorganisms;Bacteria;PVCgroup;Planctomycetota;unclassifiedPlanctomycetota	0.0142581	0.0108272	0.0139241	0.0174607	0.00361618	0.0120305	0.00321911	0	0.00273735	0.010596	0.00835518	0	0	0.00135418	0.0122524	0.0371358	0.00673756	0.0075586	0.00598024	0.0100051	0	0
Group4_con2_AP_AbcA_2	M12-15cm_28980_3	cellularorganisms;Bacteria;PVCgroup;Planctomycetota;unclassifiedPlanctomycetota	0.0950253	0.0979309	0.0821941	0.0535671	0.0401678	0.024181	0.0173678	0.161442	0.0946926	0.0706189	0.106066	0.301102	0.132861	0.109162	0.123654	0.101269	0.0577332	0.0777223	0.0740189	0.0671345	0.111009	0.0263618
Group4_con2_AP_AbcA_2	M12-15cm_312640_1	cellularorganisms;Bacteria;Pseudomonadota;unclassifiedPseudomonadota	0.00136981	0	0.00267545	0.0111833	0.00868539	0.00385266	0	0.00170879	0	0	0	0	0	0	0	0	0	0	0	0	0	0
Group4_con2_AP_AbcA_2	M12-15cm_331999_1	cellularorganisms;Bacteria;Terrabacteriagroup;Chloroflexi;Dehalococcoidia;unclassifiedDehalococcoidia	0.00283379	0.00134494	0.00691856	0.00867578	0.00898395	0.00597765	0.0015995	0	0	0	0	0	0	0	0.00121758	0	0	0	0	0	0	0
Group4_con2_AP_AbcA_2	M12-15cm_363988_1	cellularorganisms;Bacteria;Terrabacteriagroup;Chloroflexi;Chloroflexiincertaesedis;SAR202cluster	0	0.0056629	0.00291308	0.0167427	0.00378272	0.00419484	0.0084184	0	0	0	0	0	0	0	0	0	0	0	0	0	0	0
Group4_con2_AP_AbcA_2	M12-15cm_368552_1	cellularorganisms;Bacteria;Pseudomonadota;Alphaproteobacteria;Rhodospirillales;Rhodospirillaceae;unclassifiedRhodospirillaceae	0.00299278	0.00284079	0.00584538	0.0122167	0.0170784	0.00631302	0.0118247	0	0.00143643	0.00139007	0	0	0.00150466	0	0	0	0	0	0	0	0	0
Group4_con2_AP_AbcA_2	M12-15cm_3780_6	cellularorganisms;Bacteria;PVCgroup;Planctomycetota;unclassifiedPlanctomycetota	0.021212	0.0434156	0.0614983	0.191442	0.239572	0.25169	0.105511	0.0049615	0.000636314	0.00123155	0.00129481	0.00331645	0.00133308	0.00440703	0.00170889	0	0.000783093	0.000702817	0.000695072	0.000664501	0.00175487	0
Group4_con2_AP_AbcA_2	M12-15cm_383990_1	cellularorganisms;Bacteria;Pseudomonadota;Alphaproteobacteria;Rhodospirillales;Rhodospirillaceae;unclassifiedRhodospirillaceae	0.00153178	0.00290798	0.00598362	0.00625282	0.0077699	0.00646232	0.00172918	0	0	0	0	0	0	0	0.00131631	0	0.00361916	0.00162408	0.00963708	0.00307107	0.0216276	0.00212472
Group4_con2_AP_AbcA_2	M12-15cm_39142_2	cellularorganisms;Bacteria;Terrabacteriagroup;Chloroflexi;unclassifiedChloroflexi	0.00467429	0.00709906	0.0127815	0.0333913	0.053348	0.0512722	0.0390475	0.00233242	0.0062818	0.00781592	0.00639128	0.00584653	0.00282008	0.0133185	0.00642683	0.00901808	0.0011044	0.000991189	0	0.000937151	0.000824971	0.00129673
Group4_con2_AP_AbcA_2	M12-15cm_431528_1	cellularorganisms;Bacteria;Pseudomonadota;unclassifiedPseudomonadota	0.00326192	0.00154813	0.00159276	0.00998651	0.00620474	0.00229358	0	0.00203457	0.00313121	0.00303015	0.00477868	0.00203998	0	0	0	0	0	0	0	0	0	0
Group4_con2_AP_AbcA_2	M12-15cm_43182_3	cellularorganisms;Bacteria;Terrabacteriagroup;Chloroflexi;unclassifiedChloroflexi	0.00105443	0.00200177	0.00308922	0.0215213	0.0294172	0.0192767	0.00357097	0	0	0	0	0	0	0	0	0	0	0	0	0	0	0
Group4_con2_AP_AbcA_2	M12-15cm_453145_2	cellularorganisms;Bacteria;PVCgroup;Planctomycetota;unclassifiedPlanctomycetota	0	0	0.00456482	0.00954038	0	0.00657336	0.00263834	0	0	0	0	0	0	0	0	0	0	0	0	0	0	0
Group4_con2_AP_AbcA_2	M12-15cm_473578_1	cellularorganisms;Bacteria;FCBgroup;CandidatusLatescibacteria;unclassifiedCandidatusLatescibacteria	0.0034349	0.00163023	0.00838613	0.0175268	0.00653378	0.0144913	0.0116327	0	0	0	0	0	0	0	0	0.00331346	0	0	0	0	0	0
Group4_con2_AP_AbcA_2	M12-15cm_48580_2	cellularorganisms;Bacteria;FCBgroup;candidatedivisionZixibacteria;unclassifiedcandidatedivisionZixibacteria	0.00639602	0.00269831	0.0117984	0.023208	0.0135182	0.0119928	0.00160451	0	0.00136438	0	0.00208225	0.000888892	0	0	0	0	0	0	0	0	0	0
Group4_con2_AP_AbcA_2	M12-15cm_50133_2	cellularorganisms;Bacteria;Terrabacteriagroup;Chloroflexi;unclassifiedChloroflexi	0.00560915	0.0124234	0.0155204	0.0620125	0.0877278	0.117006	0.081261	0.00116621	0	0.000868436	0	0	0	0.00887897	0.00160671	0.000901808	0	0	0	0	0	0
Group4_con2_AP_AbcA_2	M12-15cm_548097_1	cellularorganisms;Bacteria;PVCgroup;Planctomycetota;Phycisphaerae;Phycisphaerales;Phycisphaeraceae;Phycisphaera;unclassifiedPhycisphaera	0	0.00216272	0.00222506	0.013951	0.00866793	0.00961229	0	0	0	0	0	0	0	0	0	0	0	0	0	0	0	0
Group4_con2_AP_AbcA_2	M12-15cm_580580_1	cellularorganisms;Bacteria;PVCgroup;Planctomycetota;unclassifiedPlanctomycetota	0.00190507	0	0.00186045	0.0116649	0.0120793	0	0	0	0	0	0	0	0	0	0	0	0	0	0	0	0	0
Group4_con2_AP_AbcA_2	M12-15cm_599548_1	cellularorganisms;Bacteria;Pseudomonadota;Alphaproteobacteria;unclassifiedAlphaproteobacteria	0.00202414	0.00576402	0.0158138	0.0268536	0.0154011	0.017079	0	0.00252505	0	0	0	0	0.00407065	0	0.00173941	0.00195258	0	0.0021461	0	0	0.00357242	0
Group4_con2_AP_AbcA_2	M12-15cm_641508_1	cellularorganisms;Bacteria;Nitrospinae/Tectomicrobiagroup;Nitrospinae;Nitrospinia;Nitrospinales;Nitrospinaceae;Nitrospina;unclassifiedNitrospina	0	0	0.00195924	0.0143317	0	0	0.00452954	0	0	0	0	0	0	0	0	0	0	0	0	0	0	0
Group4_con2_AP_AbcA_2	M12-15cm_731583_1	cellularorganisms;Bacteria;PVCgroup;Planctomycetota;unclassifiedPlanctomycetota	0.00429769	0.00611915	0.0146896	0.0175435	0.0354249	0.0453281	0.00727732	0.00268062	0.00412549	0	0.00419739	0	0	0.0020409	0	0	0.00507712	0.00227833	0	0.00215412	0	0
Group4_con2_AP_AbcA_2	M12-15cm_744216_1	cellularorganisms;Bacteria;Bacteriaincertaesedis;Bacteriacandidatephyla;CandidatusSumerlaeota;unclassifiedCandidatusSumerlaeota	0.00262085	0	0.00255947	0.00534923	0.00332354	0	0	0	0.00503166	0.00243463	0.00511936	0.00327811	0.00527067	0	0.00225218	0.00252819	0	0	0.00274814	0.00262727	0	0
Group4_con2_AP_AbcA_2	M12-15cm_774069_1	cellularorganisms;Bacteria;PVCgroup;Verrucomicrobia;unclassifiedVerrucomicrobia	0.002201	0	0.00214946	0.0157231	0	0.00309522	0	0	0	0	0	0	0	0	0	0	0	0	0	0	0	0.00915898
Group4_con2_AP_AbcA_2	M12-15cm_819136_1	cellularorganisms;Bacteria;PVCgroup;Planctomycetota;unclassifiedPlanctomycetota	0	0.0021519	0.00221394	0.0161948	0.00862459	0.0223165	0.00767758	0	0	0	0	0	0	0	0	0	0	0.00480727	0	0	0	0
Group4_con2_AP_AbcA_2	M12-15cm_882477_1	cellularorganisms;Bacteria;Pseudomonadota;unclassifiedPseudomonadota	0	0.00222995	0.00229424	0	0.00595827	0.00991112	0.0397802	0.00293063	0.00225512	0.00218234	0	0.00881523	0.00944898	0.00446249	0	0	0.00555063	0	0.00246336	0.00235502	0.0352429	0.00651727
Group4_con2_AP_AbcA_2	M12-15cm_9489_4	cellularorganisms;Bacteria;Terrabacteriagroup;Chloroflexi;unclassifiedChloroflexi	0.00611678	0.00725768	0.0321077	0.0366734	0.0717504	0.0698904	0.0655982	0.00953812	0.00880753	0.00781299	0.00448052	0.00956346	0.0123012	0.00798808	0.00394226	0.0022127	0.00270979	0.00243201	0.00160347	0.00229942	0.000674723	0
Group4_con2_AP_AbcA_2	M12-15cm_9634_2	cellularorganisms;Bacteria;PVCgroup;Planctomycetota;unclassifiedPlanctomycetota	0.00666774	0.00696204	0.012372	0.0353836	0.0321308	0.011252	0.00150541	0.0133085	0.00576051	0	0.00130242	0.00583793	0	0.00253312	0.00171894	0	0.0015754	0.000706951	0.00069916	0.00200523	0	0
Group4_con2_AP_AbcA_2	M129-131cm_107547_2	cellularorganisms;Bacteria;Pseudomonadota;Gammaproteobacteria;Acidiferrobacterales;Acidiferrobacteraceae;unclassifiedAcidiferrobacteraceae	0.00534993	0.00126956	0.00261232	0.00409477	0.00339217	0	0	0.00166847	0.00385167	0.00621226	0.00522507	0	0	0.00889207	0.00689605	0.0619295	0.00158005	0.00567229	0.00420734	0.00268152	0	0
Group4_con2_AP_AbcA_2	M129-131cm_109252_1	cellularorganisms;Bacteria;PVCgroup;Planctomycetota;unclassifiedPlanctomycetota	0.0165668	0.0157254	0.0119212	0.0142372	0.0132686	0.0294284	0.058074	0.0348068	0.00836997	0.0105298	0.0110706	0.0021812	0.00438378	0.0173908	0.0127378	0.0134578	0.00824055	0.00184895	0.00640001	0.00786667	0	0.00120945
Group4_con2_AP_AbcA_2	M129-131cm_1096930_1	cellularorganisms;Bacteria;Terrabacteriagroup;Chloroflexi;Chloroflexiincertaesedis;SAR202cluster	0	0	0	0.00273792	0	0.00377287	0	0	0.00257538	0	0	0	0	0.00509622	0	0	0	0	0.00281319	0	0	0
Group4_con2_AP_AbcA_2	M129-131cm_1189763_1	cellularorganisms;Bacteria;Terrabacteriagroup;Chloroflexi;unclassifiedChloroflexi	0	0	0	0	0	0	0	0	0	0	0	0	0	0	0	0	0	0	0	0	0	0
Group4_con2_AP_AbcA_2	M129-131cm_1198864_1	cellularorganisms;Bacteria;Terrabacteriagroup;Chloroflexi;unclassifiedChloroflexi	0.00559761	0.00265667	0	0	0	0	0	0.0174571	0.00268666	0.00259995	0.0109339	0.0140028	0.00562856	0.00531642	0.0024051	0	0	0.00296745	0	0.00561134	0	0
Group4_con2_AP_AbcA_2	M129-131cm_173313_1	cellularorganisms;Bacteria;PVCgroup;Planctomycetota;Planctomycetia;Pirellulales;Thermoguttaceae;unclassifiedThermoguttaceae	0.00314866	0.00797001	0.00102497	0.00214217	0	0	0.00236962	0	0.0010075	0.00292494	0.00205011	0.00393829	0.00422142	0.00797463	0.00541148	0.00506223	0.00619949	0.00111279	0.00660318	0.00631276	0	0.0174699
Group4_con2_AP_AbcA_2	M129-131cm_39117_3	cellularorganisms;Bacteria;Pseudomonadota;delta/epsilonsubdivisions;Deltaproteobacteria;unclassifiedDeltaproteobacteria	0.00302944	0.00287559	0.00493082	0.00515266	0.00384169	0.0071004	0.0113995	0.0100777	0.0019387	0.0121948	0.00591748	0.0138936	0.0162463	0.0153454	0.00780989	0.00779291	0.00238591	0.00321198	0.00635317	0.0101229	0.00891116	0.00280141
Group4_con2_AP_AbcA_2	M129-131cm_496977_1	cellularorganisms;Bacteria;Terrabacteriagroup;Chloroflexi;unclassifiedChloroflexi	0.00359846	0.00341572	0.00351419	0.012853	0.0159715	0.00506044	0.0548398	0.00673346	0.00518141	0.00835697	0.00175724	0.0090018	0.0144734	0.0119619	0.00154614	0.00173562	0.00212554	0.00190765	0.00188662	0.00721458	0.00476323	0
Group4_con2_AP_AbcA_2	M129-131cm_578129_1	cellularorganisms;Bacteria;PVCgroup;Planctomycetota;unclassifiedPlanctomycetota	0.00194595	0	0.00380075	0.00198587	0.00246769	0	0.0197706	0.00485503	0	0.00361538	0.00190053	0	0.00195671	0.0110892	0	0	0.00229887	0	0.00204047	0.00585217	0	0
Group4_con2_AP_AbcA_2	M129-131cm_641360_1	cellularorganisms;Bacteria;Pseudomonadota;unclassifiedPseudomonadota	0	0.00194742	0.00801426	0.00418741	0.00520337	0.0173108	0.0833764	0	0	0	0	0	0	0.00974276	0	0	0	0	0	0	0	0
Group4_con2_AP_AbcA_2	M129-131cm_6498_7	Bacteriabacterium	0.00556327	0.00176025	0.00181099	0	0.00117581	0.00130392	0.0010467	0	0	0	0.00271671	0	0	0.0211352	0.011155	0.00715545	0.00985833	0.0108139	0	0	0	0
Group4_con2_AP_AbcA_2	M129-131cm_6647_4	cellularorganisms;Bacteria;Terrabacteriagroup;Chloroflexi;unclassifiedChloroflexi	0.013388	0.0211801	0.0183042	0.0127518	0.00905469	0.00878604	0.00503778	0.0701446	0.0342708	0.0182406	0.0226642	0.0200946	0.0296164	0.0186493	0.0245434	0.0370221	0.00843521	0.0283894	0.0149741	0.0286311	0.0126019	0.0173323
Group4_con2_AP_AbcA_2	M129-131cm_88947_1	cellularorganisms;Bacteria;PVCgroup;Planctomycetota;unclassifiedPlanctomycetota	0.00368623	0.00174951	0.00179995	0.00564279	0.00467458	0.0103677	0.00832258	0.0114962	0.00884631	0.00513648	0.0018001	0	0.0148264	0.00525159	0.00158385	0	0.00217738	0.00195417	0.00193264	0.00184764	0.0178911	0
Group4_con2_AP_AbcA_2	M129-131cm_99932_1	cellularorganisms;Bacteria;FCBgroup;Bacteroidetes/Chlorobigroup;Bacteroidota;unclassifiedBacteroidota	0.00864546	0.00729458	0.00375244	0.00784252	0.00487265	0.00810528	0.00325321	0.00599164	0.0175202	0.00713884	0.00844369	0.00360453	0.00482959	0.0246335	0.00990577	0.00926646	0.00226964	0.0132404	0.00906538	0.00866667	0.02204	0.00932715
Group4_con2_AP_AbcA_2	M149-152cm_358291_1	cellularorganisms;Bacteria;PVCgroup;Planctomycetota;Phycisphaerae;unclassifiedPhycisphaerae	0.00153178	0.00145399	0	0	0	0	0	0.00191085	0	0.00426883	0.00299206	0	0	0.00145483	0.00658153	0.00295525	0	0.00487223	0	0.00153554	0	0.00424944
Group4_con2_AP_AbcA_2	M149-152cm_363876_1	cellularorganisms;Bacteria;Terrabacteriagroup;Bacillota;Clostridia;Eubacteriales;Peptococcaceae;unclassifiedPeptococcaceae	0.0015422	0	0.00150608	0.00157384	0.00391138	0	0.00174095	0.00192385	0.00296081	0.00286525	0	0.00385791	0.00310145	0.00439419	0.00265052	0.00297535	0	0.00327025	0.00161711	0	0.00136092	0.00213917
Group4_con2_AP_AbcA_2	M149-152cm_397171_1	cellularorganisms;Bacteria;PVCgroup;Planctomycetota;Phycisphaerae;unclassifiedPhycisphaerae	0.0161931	0.0153707	0.00316277	0.00330506	0.00410695	0	0	0	0.00155442	0.00300851	0.00474455	0.0020254	0.00325652	0	0.0208729	0.00312412	0.0114779	0.0103013	0.0118857	0.0146095	0.00285794	0.0359381
Group4_con2_AP_AbcA_2	M149-152cm_413780_1	cellularorganisms;Bacteria;PVCgroup;Planctomycetota;unclassifiedPlanctomycetota	0	0	0.00323203	0.00506615	0.00209844	0.00232706	0.00186802	0	0.00158846	0.0107604	0.0032323	0.00206976	0.00166392	0.00157164	0.012798	0.00159627	0.00390975	0.00350895	0	0	0	0
Group4_con2_AP_AbcA_2	M149-152cm_4757_7	cellularorganisms;Bacteria;Pseudomonadota;Betaproteobacteria;Burkholderiales;Burkholderiaceae;Burkholderia;Burkholderiacepaciacomplex	0	0	0.00341262	0	0.00110785	0	0	0.00544904	0.00251583	0	0	0	0	0.00248919	0.355093	0	0.00103205	0	0	0.0148879	0.00462556	0
Group4_con2_AP_AbcA_2	M149-152cm_664998_1	cellularorganisms;Bacteria;Pseudomonadota;Betaproteobacteria;Burkholderiales;Oxalobacteraceae;Massiliagroup;Massilia;Massiliatimonae	0.00429769	0	0.00209852	0.00219293	0.00544998	0	0.00485155	0	0.00206274	0	0.00209869	0	0	0.0040818	0.00923286	0	0	0.00227833	0	0.019387	0.00568878	0
Group4_con2_AP_AbcA_2	M149-152cm_721865_1	cellularorganisms;Bacteria;Bacteriaincertaesedis;Bacteriacandidatephyla;CandidatusDadabacteria	0	0	0	0	0	0	0	0.00560011	0.00215465	0	0.0021922	0	0.002257	0	0.00578654	0.00216523	0.00265166	0.00475967	0.00235361	0	0	0
Group4_con2_AP_AbcA_2	M149-152cm_918428_1	cellularorganisms;Bacteria;Terrabacteriagroup;Chloroflexi;Dehalococcoidia;unclassifiedDehalococcoidia	0	0.00486306	0.00250163	0.00522834	0.00324843	0	0	0	0.00245898	0.00237961	0.00250183	0	0	0	0.00440256	0.00988423	0	0.00271597	0	0	0	0.0071064
Group4_con2_AP_AbcA_2	M149-152cm_954278_1	cellularorganisms;Bacteria;Pseudomonadota;Betaproteobacteria;Nitrosomonadales;Nitrosomonadaceae;unclassifiedNitrosomonadaceae	0	0.00248775	0.0127973	0.00534923	0.00332354	0	0	0.00653885	0	0	0	0	0	0.00746758	0.00675653	0.00252819	0	0	0	0	0	0
Group4_con2_AP_AbcA_2	M15-18cm_132451_1	cellularorganisms; Bacteria; Terrabacteriagroup; Chloroflexi; unclassifiedChloroflexi	0.0026515	0.00251684	0.00690507	0.0117256	0.0179329	0.00745749	0.00498868	0	0	0	0	0	0	0	0	0	0	0	0	0	0	0
Group4_con2_AP_AbcA_2	M15-18cm_1345418_1	cellularorganisms;Bacteria;Terrabacteriagroup;Chloroflexi;Dehalococcoidia;unclassifiedDehalococcoidia	0.00312694	0.00296814	0	0	0.011896	0	0	0	0	0	0	0	0	0	0	0	0	0	0	0.00313461	0	0
Group4_con2_AP_AbcA_2	M15-18cm_13641_1	cellularorganisms;Bacteria;PVCgroup;Planctomycetota;unclassifiedPlanctomycetota	0.0061106	0.0243612	0.028644	0.0798203	0.120884	0.0687456	0.00827771	0.00304911	0.0023463	0	0.0011936	0.00917164	0	0.00232146	0.00210041	0	0.00144376	0	0	0	0	0
Group4_con2_AP_AbcA_2	M15-18cm_163971_1	cellularorganisms;Bacteria;Terrabacteriagroup;Chloroflexi;unclassifiedChloroflexi	0.00161931	0.00768536	0.00316277	0.00495759	0.0225882	0.0432668	0.0201079	0	0	0	0	0	0	0	0.00139152	0	0	0	0	0	0	0
Group4_con2_AP_AbcA_2	M15-18cm_185508_1	cellularorganisms; Bacteria; PVCgroup; Planctomycetota; unclassifiedPlanctomycetota	0	0.00110354	0.00113535	0.00474573	0.00589716	0.0114444	0.00524963	0.00145028	0	0	0	0	0	0	0	0	0	0	0	0	0	0
Group4_con2_AP_AbcA_2	M15-18cm_18854_3	cellularorganisms;Bacteria;Bacteriaincertaesedis;Bacteriacandidatephyla;CandidatusSumerlaeota;unclassifiedCandidatusSumerlaeota	0.00702956	0.0083407	0.00514869	0.0215213	0.0512573	0.0383064	0.0168629	0	0	0	0	0	0	0.000834555	0	0	0	0	0	0	0	0
Group4_con2_AP_AbcA_2	M15-18cm_189179_1	cellularorganisms;Bacteria;Pseudomonadota;Gammaproteobacteria;Oceanospirillales;Oleiphilaceae;Oleiphilus;unclassifiedOleiphilus	0	0	0	0	0	0	0	0	0	0	0	0	0	0	0	0	0	0	0	0	0	0
Group4_con2_AP_AbcA_2	M15-18cm_215491_1	cellularorganisms;Bacteria;PVCgroup;Planctomycetota;Phycisphaerae;Phycisphaerales;unclassifiedPhycisphaerales	0.0012665	0.00120218	0	0.00516993	0.0176668	0.00534315	0.00285943	0	0	0	0	0	0	0.00120288	0	0	0	0	0	0	0	0.00175675
Group4_con2_AP_AbcA_2	M15-18cm_215797_1	cellularorganisms;Bacteria;PVCgroup;Planctomycetota;unclassifiedPlanctomycetota	0.0029252	0.00138832	0	0.00597043	0.0166928	0.0143978	0.00660437	0.00547365	0	0.00135868	0	0	0	0	0	0	0	0	0	0.00146619	0	0
Group4_con2_AP_AbcA_2	M15-18cm_218361_1	cellularorganisms;Bacteria;PVCgroup;Planctomycetota;unclassifiedPlanctomycetota	0.00117463	0.00222995	0.00688271	0.013186	0.03426	0.0132148	0	0	0	0	0	0	0	0	0	0	0	0	0	0.00117751	0	0
Group4_con2_AP_AbcA_2	M15-18cm_230374_1	cellularorganisms;Bacteria;FCBgroup;candidatedivisionZixibacteria;unclassifiedcandidatedivisionZixibacteria	0.00363695	0.00575375	0.00236785	0.00247438	0.0153736	0.011934	0	0.00302466	0.00116374	0	0.00355207	0	0	0	0	0	0.00143218	0.00128537	0	0	0	0.00672638
Group4_con2_AP_AbcA_2	M15-18cm_233088_1	cellularorganisms;Bacteria;PVCgroup;Planctomycetota;unclassifiedPlanctomycetota	0.00366636	0.00580027	0.0179025	0.038663	0.0418444	0.0515592	0.017935	0	0.00117315	0.00113529	0	0	0	0.00116073	0	0	0	0	0	0	0	0
Group4_con2_AP_AbcA_2	M15-18cm_237289_1	cellularorganisms;Bacteria;Pseudomonadota;unclassifiedPseudomonadota	0.0026515	0.00629211	0.0051788	0.0054118	0.0235369	0.0186437	0.0194558	0.00330766	0	0.00985243	0.00129481	0.00165823	0.0066654	0.00377746	0.00911408	0	0.00156619	0.00140563	0.00278029	0.00664501	0.00584958	0
Group4_con2_AP_AbcA_2	M15-18cm_241085_1	cellularorganisms;Bacteria;Terrabacteriagroup;Chloroflexi;Chloroflexiincertaesedis;SAR202cluster	0	0.00500442	0	0	0.0167143	0.0148283	0.0476129	0	0	0	0	0	0	0.00250366	0	0	0	0	0	0	0.00465245	0
Group4_con2_AP_AbcA_2	M15-18cm_253862_1	cellularorganisms;Bacteria;Pseudomonadota;unclassifiedPseudomonadota	0.00128081	0.00364729	0.00125081	0.00392126	0.022739	0.0126082	0.0347009	0.00639108	0.00122949	0	0	0.00320403	0.00128789	0.00243294	0	0	0	0	0	0	0.00113026	0
Group4_con2_AP_AbcA_2	M15-18cm_273170_2	cellularorganisms; Bacteria; Terrabacteriagroup; Chloroflexi; unclassifiedChloroflexi	0.00166083	0	0.00162193	0	0.00631838	0	0.00187487	0	0.00318856	0	0	0	0	0	0	0	0	0	0	0	0	0
Group4_con2_AP_AbcA_2	M15-18cm_283344_1	cellularorganisms;Bacteria;PVCgroup;Planctomycetota;Phycisphaerae;unclassifiedPhycisphaerae	0.00136158	0.0077546	0.00531877	0.00694758	0.0379862	0.0248919	0.0122964	0.0118897	0.00261405	0.00758903	0.00398941	0.0102183	0.00273822	0.00905229	0.0023401	0.0105076	0.00160852	0	0.00428314	0.00136492	0	0.00377728
Group4_con2_AP_AbcA_2	M15-18cm_28742_4	cellularorganisms; Bacteria; Terrabacteriagroup; Chloroflexi; unclassifiedChloroflexi	0.00296991	0.00845726	0.0174021	0.0242467	0.0778348	0.0598635	0.0335265	0.00123496	0	0	0	0	0.000995443	0.00188048	0	0	0	0	0	0	0.000873605	0
Group4_con2_AP_AbcA_2	M15-18cm_344292_1	cellularorganisms;Bacteria;PVCgroup;Planctomycetota;unclassifiedPlanctomycetota	0.00168553	0.00159993	0	0.00344021	0.0106872	0.00948127	0.0133192	0	0	0.00156577	0	0	0	0	0	0	0	0	0	0	0	0
Group4_con2_AP_AbcA_2	M15-18cm_363633_1	cellularorganisms;Bacteria;Terrabacteriagroup;Chloroflexi;unclassifiedChloroflexi	0	0.0033234	0.00512882	0.00714608	0.0310796	0.00246184	0.00197621	0	0	0	0	0	0	0	0	0	0	0	0	0	0	0
Group4_con2_AP_AbcA_2	M15-18cm_3741_3	cellularorganisms;Bacteria;FCBgroup;CandidatusLatescibacteria;unclassifiedCandidatusLatescibacteria	0.00674489	0.00569098	0.0153695	0.0229442	0.054171	0.0284556	0.0143822	0.00560936	0.00143881	0	0.000731941	0	0.000753575	0.00142357	0	0.00289175	0.00265605	0.00079459	0	0.00300508	0	0
Group4_con2_AP_AbcA_2	M15-18cm_391457_1	cellularorganisms;Bacteria;FCBgroup;candidatedivisionZixibacteria;unclassifiedcandidatedivisionZixibacteria	0	0.00167463	0.00172291	0.00360084	0.0246097	0.00248099	0	0	0.00508061	0.00163888	0.00172305	0	0	0	0.00151606	0	0	0	0	0	0	0
Group4_con2_AP_AbcA_2	M15-18cm_41923_1	cellularorganisms;Bacteria;Terrabacteriagroup;Chloroflexi;unclassifiedChloroflexi	0.00923435	0.0175308	0.0225452	0.047119	0.115931	0.112979	0.0406552	0.00115196	0.0026593	0	0	0	0	0.00175409	0	0.00356315	0	0	0.000968287	0.000925699	0.00081489	0.00384267
Group4_con2_AP_AbcA_2	M15-18cm_5110_4	cellularorganisms;Bacteria;Terrabacteriagroup;Chloroflexi;unclassifiedChloroflexi	0.0106267	0.024377	0.00951302	0.0244006	0.138128	0.301373	0.208934	0.00110471	0	0	0.00259467	0	0	0.0100929	0.00076099	0	0	0	0	0.000887731	0	0.00368506
Group4_con2_AP_AbcA_2	M15-18cm_51534_1	cellularorganisms;Bacteria;Pseudomonadota;unclassifiedPseudomonadota	0.00221715	0.00210455	0.0108261	0.0147071	0.0182754	0.0140307	0.00375432	0.00138291	0	0	0	0.00554634	0.0022294	0.00105289	0	0	0	0	0.00116242	0	0	0.00153769
Group4_con2_AP_AbcA_2	M15-18cm_543336_1	cellularorganisms;Bacteria;PVCgroup;Planctomycetota;Phycisphaerae;Phycisphaerales;unclassifiedPhycisphaerales	0.00195434	0.00185509	0.00381714	0.0059833	0.0198267	0.00549669	0	0	0	0	0	0	0	0	0	0	0	0	0	0	0	0
Group4_con2_AP_AbcA_2	M15-18cm_598689_1	cellularorganisms;Bacteria;FCBgroup;Bacteroidetes/Chlorobigroup;Bacteroidota;unclassifiedBacteroidota	0	0	0	0.00210322	0.0104541	0	0.00232654	0	0	0	0.00201284	0.00257779	0	0	0.00177103	0	0	0	0	0	0	0
Group4_con2_AP_AbcA_2	M15-18cm_618813_1	cellularorganisms;Bacteria;Terrabacteriagroup;Chloroflexi;Dehalococcoidia;unclassifiedDehalococcoidia	0	0.003985	0.00204994	0.00856868	0.0186334	0.00590385	0.00236962	0	0	0	0	0	0	0	0	0	0	0	0	0	0	0
Group4_con2_AP_AbcA_2	M15-18cm_718752_1	cellularorganisms;Bacteria;Terrabacteriagroup;Chloroflexi;Dehalococcoidia;unclassifiedDehalococcoidia	0	0	0.00445013	0.00697551	0.0202252	0.0032041	0.00257205	0	0	0	0	0	0	0	0	0	0	0	0	0	0	0
Group4_con2_AP_AbcA_2	M15-18cm_742254_1	cellularorganisms;Bacteria;PVCgroup;Planctomycetota;unclassifiedPlanctomycetota	0.00230156	0.00655402	0.0157336	0.0140926	0.0204305	0	0.00259816	0	0	0	0	0	0	0	0	0	0	0.00244024	0	0	0	0
Group4_con2_AP_AbcA_2	M15-18cm_766307_1	cellularorganisms;Bacteria;Pseudomonadota;unclassifiedPseudomonadota	0.00467429	0	0.00228241	0	0.00592756	0	0.00263834	0	0	0	0.0022826	0.00292326	0	0	0	0	0	0	0	0	0	0
Group4_con2_AP_AbcA_2	M15-18cm_84120_2	cellularorganisms;Bacteria;PVCgroup;Planctomycetota;unclassifiedPlanctomycetota	0.00592135	0.0016059	0.00413048	0.00863262	0.0193088	0.0237916	0.00668446	0	0	0	0	0	0	0.000803415	0	0	0	0	0	0	0	0.00352005
Group4_con2_AP_AbcA_2	M15-18cm_85943_1	cellularorganisms;Bacteria;PVCgroup;Planctomycetota;Phycisphaerae;unclassifiedPhycisphaerae	0.00508303	0.00578987	0.00496399	0.00622478	0.0335186	0.0486075	0.0241	0.00253637	0	0	0	0	0	0.00289662	0	0.000980666	0	0	0	0	0	0.00282025
Group4_con2_AP_AbcA_2	M15-18cm_93299_1	cellularorganisms;Bacteria;Terrabacteriagroup;Chloroflexi;Dehalococcoidia;unclassifiedDehalococcoidia	0.00653055	0.00531334	0.010933	0.0133291	0.0508721	0.0590385	0.0421266	0.00116381	0	0	0	0	0	0.00531642	0	0	0	0	0	0	0	0
Group4_con2_AP_AbcA_2	M15-18cm_959547_1	cellularorganisms;Bacteria;Terrabacteriagroup;Chloroflexi;Dehalococcoidia;unclassifiedDehalococcoidia	0	0	0.00257435	0.0080705	0.0300858	0.00741413	0.014879	0	0	0	0	0	0	0.00250366	0	0	0	0	0.00276412	0	0	0
Group4_con2_AP_AbcA_2	M15-18cm_97529_1	cellularorganisms;Bacteria;Terrabacteriagroup;Chloroflexi;unclassifiedChloroflexi	0	0.00257713	0.00927998	0.00554142	0.036151	0.0190903	0.00459735	0	0	0	0.00132582	0	0	0	0	0	0	0	0	0	0	0
Group4_con2_AP_AbcA_2	M15-18cm_98249_1	cellularorganisms;Bacteria;Terrabacteriagroup;Chloroflexi;unclassifiedChloroflexi	0.0102623	0.0185967	0.00455543	0.0142811	0.0792658	0.157436	0.0221165	0	0.000895553	0	0	0	0	0	0.000801701	0	0	0	0.000978249	0	0	0
Group4_con2_AP_AbcA_2	M18-21cm_116365_1	cellularorganisms;Bacteria;Pseudomonadota;unclassifiedPseudomonadota	0.00310552	0.00589562	0.00101093	0.0084513	0.00525089	0.0334821	0.0584291	0.0025827	0.000993696	0.000961624	0	0	0	0.00491587	0.00177912	0.000998578	0.00122291	0.0021951	0	0.00207543	0.00182699	0
Group4_con2_AP_AbcA_2	M18-21cm_12670_2	cellularorganisms;Bacteria;Pseudomonadota;Gammaproteobacteria;Gammaproteobacteriaincertaesedis;SAR86cluster	0.0027703	0.00350615	0.00270542	0.0113086	0.0245915	0.0272707	0.0208488	0	0	0	0	0	0	0.00263114	0	0.000890788	0	0	0	0	0.00081489	0
Group4_con2_AP_AbcA_2	M18-21cm_13623_3	cellularorganisms;Bacteria;Pseudomonadota;unclassifiedPseudomonadota	0.0147449	0.0384893	0.0935974	0.0921655	0.176465	0.230682	0.0821855	0.00344885	0	0	0	0.00115267	0	0.000875265	0.000791924	0.00177796	0	0	0.000966319	0	0.00162647	0
Group4_con2_AP_AbcA_2	M18-21cm_152245_2	cellularorganisms;Bacteria;Terrabacteriagroup;Chloroflexi;unclassifiedChloroflexi	0	0.00253165	0	0.00272181	0.0135288	0.0225041	0.033119	0.00998136	0.00768068	0.0024776	0	0	0.00268184	0.00759936	0.00229192	0.00257281	0.0063016	0	0.00279664	0	0	0
Group4_con2_AP_AbcA_2	M18-21cm_154823_1	cellularorganisms;Bacteria;Terrabacteriagroup;Chloroflexi;unclassifiedChloroflexi	0.00201067	0	0.00490895	0.00205192	0.00382465	0.0113103	0.00453959	0	0	0.000933905	0	0	0	0	0	0	0	0	0	0	0	0
Group4_con2_AP_AbcA_2	M18-21cm_161224_1	cellularorganisms;Bacteria;Pseudomonadota;unclassifiedPseudomonadota	0.00206094	0.00684696	0.00402534	0.00736127	0.0156811	0.0318808	0.0383879	0.00514191	0.00494589	0.00478626	0.00704493	0.0154667	0.0031085	0.00587223	0.00177103	0.00198808	0.00121735	0.00109256	0	0.001033	0.00181869	0
Group4_con2_AP_AbcA_2	M18-21cm_178967_1	cellularorganisms;Bacteria;Terrabacteriagroup;Chloroflexi;Chloroflexiincertaesedis;SAR202cluster	0.00109518	0.0031187	0.00106954	0.00558827	0.0180547	0.0292625	0.00123632	0.00819726	0	0	0	0	0	0.00104017	0.000941128	0.00105647	0	0	0	0.00109787	0	0
Group4_con2_AP_AbcA_2	M18-21cm_179337_1	cellularorganisms;Bacteria;PVCgroup;Planctomycetota;unclassifiedPlanctomycetota	0.0011005	0.00522306	0.00429891	0.00673847	0.0111645	0.0541664	0.0720549	0.00274568	0	0	0	0.00137649	0	0.00418088	0	0	0	0	0	0	0	0
Group4_con2_AP_AbcA_2	M18-21cm_21704_4	cellularorganisms;Bacteria;PVCgroup;Planctomycetota;unclassifiedPlanctomycetota	0.00761446	0.00591362	0.0135202	0.0324956	0.0693479	0.0710625	0.0500117	0.00172706	0.000664487	0	0.000676068	0.00173164	0.000696051	0.0026298	0.00059485	0.000667751	0	0	0	0	0	0
Group4_con2_AP_AbcA_2	M18-21cm_225511_2	cellularorganisms;Bacteria;Terrabacteriagroup;Chloroflexi;unclassifiedChloroflexi	0.00288794	0.00137064	0	0	0.0109867	0.0223368	0.00163006	0	0	0	0	0	0	0.00137143	0	0	0	0	0.00151411	0	0	0
Group4_con2_AP_AbcA_2	M18-21cm_245052_1	cellularorganisms;Bacteria;Nitrospinae/Tectomicrobiagroup;Nitrospinae;Nitrospinia;Nitrospinales;Nitrospinaceae;Nitrospina;unclassifiedNitrospina	0	0.00280378	0	0.00150719	0.00561863	0.027	0.0100034	0	0	0	0	0	0.00148506	0.0014027	0	0	0	0	0	0	0	0
Group4_con2_AP_AbcA_2	M18-21cm_247622_2	cellularorganisms;Bacteria;PVCgroup;Planctomycetota;Phycisphaerae;Phycisphaerales;unclassifiedPhycisphaerales	0.0126532	0.00600531	0.00411896	0.0107607	0.00802288	0.0237252	0.00238064	0.00526149	0.0121462	0.00391806	0.0041193	0	0.00212053	0.00801172	0.00724887	0.0162745	0.00498266	0.00447188	0.00663389	0.00211404	0	0
Group4_con2_AP_AbcA_2	M18-21cm_248889_1	cellularorganisms;Bacteria;PVCgroup;Planctomycetota;unclassifiedPlanctomycetota	0	0.00138386	0.00142375	0.00297562	0.00554636	0.0205021	0.023041	0.00363737	0.00559793	0.00135431	0.00569549	0.00547055	0	0.00138466	0.00125282	0.00562543	0.0017223	0.00154575	0	0	0.00128653	0
Group4_con2_AP_AbcA_2	M18-21cm_250432_1	cellularorganisms;Bacteria;Pseudomonadota;unclassifiedPseudomonadota	0.00268288	0.00381994	0.00262005	0.00821376	0.017011	0.0320694	0.0499724	0.0016734	0.00257538	0	0.00131013	0.00167785	0	0	0	0	0	0	0.00140659	0	0	0
Group4_con2_AP_AbcA_2	M18-21cm_295988_1	cellularorganisms;Bacteria;PVCgroup;Planctomycetota;Phycisphaerae;unclassifiedPhycisphaerae	0	0	0.00144231	0.00452158	0.00187288	0.0145385	0.00333445	0	0	0.00137196	0	0	0	0.0014027	0	0	0	0	0	0	0	0
Group4_con2_AP_AbcA_2	M18-21cm_304331_1	cellularorganisms;Bacteria;PVCgroup;Planctomycetota;Phycisphaerae;unclassifiedPhycisphaerae	0.00150135	0.0042753	0.00586474	0.0122572	0.00761553	0.0190018	0.00508449	0.00561865	0.00288238	0	0	0	0.00150965	0.00142593	0.00258031	0.0043448	0	0	0	0	0.00132487	0
Group4_con2_AP_AbcA_2	M18-21cm_318448_1	cellularorganisms;Bacteria;Bacteriaincertaesedis;Bacteriacandidatephyla;CandidatusPoribacteria;unclassifiedCandidatusPoribacteria	0.0061688	0.0131749	0.00150608	0.00472152	0.00391138	0.0173501	0.00870474	0.00192385	0.00592161	0	0.00602482	0	0.00465217	0.00439419	0	0.00148768	0.00364378	0.00163512	0	0	0.017692	0
Group4_con2_AP_AbcA_2	M18-21cm_31953_2	cellularorganisms;Bacteria;Nitrospinae/Tectomicrobiagroup;Nitrospinae;Nitrospinia;Nitrospinales;Nitrospinaceae;Nitrospina;unclassifiedNitrospina	0.00371036	0.00352193	0.00144939	0.00530108	0.0159976	0.0229583	0.0134033	0.000925713	0	0	0	0	0	0.000704796	0	0.00143168	0	0	0	0	0	0
Group4_con2_AP_AbcA_2	M18-21cm_358711_1	cellularorganisms;Bacteria;PVCgroup;Planctomycetota;unclassifiedPlanctomycetota	0.00165477	0	0.00808007	0.00168872	0.00839376	0.0162894	0.00373605	0	0	0	0	0	0	0	0	0	0	0	0	0	0	0
Group4_con2_AP_AbcA_2	M18-21cm_371304_1	cellularorganisms;Bacteria;PVCgroup;Planctomycetota;unclassifiedPlanctomycetota	0	0	0.0032921	0	0.00641234	0.0118516	0.00951373	0	0	0.0046973	0	0	0	0.00160086	0.00144843	0	0	0	0	0.00168966	0	0
Group4_con2_AP_AbcA_2	M18-21cm_387872_1	cellularorganisms;Bacteria;PVCgroup;Planctomycetota;Phycisphaerae;Phycisphaerales;unclassifiedPhycisphaerales	0	0	0	0	0.00749965	0.0138612	0	0	0	0	0	0	0	0	0	0	0	0	0	0	0	0
Group4_con2_AP_AbcA_2	M18-21cm_393619_1	cellularorganisms;Bacteria;Terrabacteriagroup;Chloroflexi;Chloroflexiincertaesedis;SAR202cluster	0.00641613	0.0020301	0.00417724	0.00218259	0.0108485	0.024061	0.00965733	0	0.00205301	0	0.00208879	0.00267506	0	0.00406255	0	0	0	0	0	0	0	0
Group4_con2_AP_AbcA_2	M18-21cm_395763_1	cellularorganisms;Bacteria;Pseudomonadota;unclassifiedPseudomonadota	0.00175739	0.00166814	0.00171623	0	0.0178286	0.0741413	0.0872903	0.00657687	0	0.00163252	0.00171637	0	0.00530131	0.00333822	0.00151018	0	0.00207611	0	0	0	0.00155082	0
Group4_con2_AP_AbcA_2	M18-21cm_415262_1	cellularorganisms;Bacteria;Terrabacteriagroup;Chloroflexi;Dehalococcoidia;unclassifiedDehalococcoidia	0.00188135	0	0	0.0038399	0.00715734	0.0211657	0.00637143	0	0	0	0	0.00235317	0	0.00178685	0	0	0	0	0	0	0	0
Group4_con2_AP_AbcA_2	M18-21cm_418714_1	cellularorganisms;Bacteria;PVCgroup;Planctomycetota;Phycisphaerae;Phycisphaerales;unclassifiedPhycisphaerales	0.0036128	0	0	0.0092173	0.00687219	0.0152418	0.010196	0	0	0	0.00176424	0	0	0.00171566	0	0	0	0	0	0	0	0
Group4_con2_AP_AbcA_2	M18-21cm_436624_1	cellularorganisms;Bacteria;Pseudomonadota;Alphaproteobacteria;unclassifiedAlphaproteobacteria	0.00373174	0.00177111	0.00546652	0.0171374	0.0189291	0.0209915	0.0147443	0	0.00358221	0	0	0	0	0	0	0	0.00220426	0	0	0	0	0
Group4_con2_AP_AbcA_2	M18-21cm_456106_1	cellularorganisms;Bacteria;Terrabacteriagroup;Chloroflexi;unclassifiedChloroflexi	0.0018971	0.00180075	0	0.00193602	0.00721723	0.0186749	0.0107079	0	0	0	0	0	0	0	0	0	0	0	0	0	0	0
Group4_con2_AP_AbcA_2	M18-21cm_46072_1	cellularorganisms;Bacteria;Terrabacteriagroup;Chloroflexi;unclassifiedChloroflexi	0.0046551	0.00353495	0.00727372	0.0142518	0.033058	0.0471338	0.012612	0	0	0	0	0	0	0.000884251	0	0	0	0	0	0	0	0
Group4_con2_AP_AbcA_2	M18-21cm_470279_1	cellularorganisms;Bacteria;Pseudomonadota;Alphaproteobacteria;Rhodospirillales;unclassifiedRhodospirillales	0	0.00183141	0.0018842	0.00393794	0.00978677	0.0162795	0.00435607	0	0	0	0	0	0	0	0	0	0	0	0	0	0	0
Group4_con2_AP_AbcA_2	M18-21cm_49031_1	cellularorganisms;Bacteria;PVCgroup;Planctomycetota;unclassifiedPlanctomycetota	0.00396565	0.00878327	0.0122638	0.0215841	0.0310117	0.0390377	0.0298448	0.00659604	0.0133236	0.0159635	0.0116193	0.010747	0.0119627	0.0156935	0.00965548	0.00637576	0.00546567	0.00840921	0.00277218	0.00397538	0.00524927	0
Group4_con2_AP_AbcA_2	M18-21cm_495502_1	cellularorganisms;Bacteria;Bacteriaincertaesedis;Bacteriacandidatephyla;CandidatusSumerlaeota;unclassifiedCandidatusSumerlaeota	0	0.00188763	0	0.00405885	0.00252181	0.0195759	0.00673472	0	0	0	0	0	0	0	0	0	0	0	0	0	0	0
Group4_con2_AP_AbcA_2	M18-21cm_504144_1	cellularorganisms;Bacteria;FCBgroup;CandidatusLatescibacteria;unclassifiedCandidatusLatescibacteria	0	0.0019128	0.00196795	0.00205648	0.00255543	0.00566769	0	0	0	0	0	0	0	0	0	0	0	0	0	0	0	0
Group4_con2_AP_AbcA_2	M18-21cm_505604_1	cellularorganisms;Bacteria;PVCgroup;Planctomycetota;unclassifiedPlanctomycetota	0.00403028	0	0.00196795	0	0	0.0170031	0.013649	0.00251383	0.00386879	0.00561588	0.00787243	0	0	0.00574174	0	0.0038878	0.0023806	0	0.00211302	0	0.00355654	0
Group4_con2_AP_AbcA_2	M18-21cm_53328_2	cellularorganisms;Bacteria;PVCgroup;Planctomycetota;unclassifiedPlanctomycetota	0.00199739	0.0037919	0.000975303	0.00815345	0.0189969	0.0294932	0.00789178	0.00249168	0.000958676	0.000927734	0	0.00124915	0.00100421	0	0	0	0	0	0	0	0	0
Group4_con2_AP_AbcA_2	M18-21cm_536807_1	cellularorganisms;Bacteria;PVCgroup;Planctomycetota;Phycisphaerae;Phycisphaerales;unclassifiedPhycisphaerales	0	0	0	0	0.00263749	0.0146242	0.00469577	0.00259454	0	0	0	0	0	0.00197537	0.00178728	0	0	0	0	0	0	0
Group4_con2_AP_AbcA_2	M18-21cm_557221_1	cellularorganisms;Bacteria;Pseudomonadota;Alphaproteobacteria;Rhodospirillales;unclassifiedRhodospirillales	0.00638601	0.00202057	0.00207882	0.00217234	0	0.023948	0.00720899	0	0	0	0	0.00532501	0	0	0.00182923	0.00205341	0	0	0	0	0.00187846	0
Group4_con2_AP_AbcA_2	M18-21cm_559066_1	cellularorganisms;Bacteria;Nitrospinae/Tectomicrobiagroup;Nitrospinae;unclassifiedNitrospinae	0	0.00404113	0	0	0.0026994	0.017961	0.021627	0	0	0	0	0	0	0.00202174	0	0	0	0	0	0	0	0
Group4_con2_AP_AbcA_2	M18-21cm_583660_1	cellularorganisms;Bacteria;PVCgroup;Planctomycetota;unclassifiedPlanctomycetota	0.00435968	0	0.00425757	0	0.00552859	0.0183928	0.00984305	0	0	0	0.00212896	0	0	0	0	0	0	0	0	0	0	0
Group4_con2_AP_AbcA_2	M18-21cm_590487_1	cellularorganisms;Bacteria;Terrabacteriagroup;Chloroflexi;Chloroflexiincertaesedis;SAR202cluster	0	0.00208923	0	0.00224616	0.00837339	0.0216665	0.00745396	0.00549137	0	0	0	0	0	0	0	0	0	0.00233362	0	0	0	0
Group4_con2_AP_AbcA_2	M18-21cm_603239_2	cellularorganisms;Bacteria;Terrabacteriagroup;Chloroflexi;Chloroflexiincertaesedis;SAR202cluster	0	0	0	0	0.00668573	0.0259495	0.00892742	0	0	0	0	0	0	0	0	0	0	0	0	0	0	0
Group4_con2_AP_AbcA_2	M18-21cm_626562_1	cellularorganisms;Bacteria;PVCgroup;CandidatusOmnitrophica;unclassifiedCandidatusOmnitrophica	0.00226703	0.0021519	0	0	0	0.0127523	0	0	0	0	0	0	0	0	0	0	0	0	0	0	0	0
Group4_con2_AP_AbcA_2	M18-21cm_64652_1	cellularorganisms;Archaea;TACKgroup;Thaumarchaeota;unclassifiedThaumarchaeota	0.00274792	0.0078251	0.000894521	0.00280429	0.0127772	0.0360671	0.0165443	0.0022853	0.00175854	0.00255267	0.00178919	0.00229137	0.00184207	0.00086996	0	0	0.00108209	0	0	0	0	0
Group4_con2_AP_AbcA_2	M18-21cm_67381_2	cellularorganisms;Bacteria;Pseudomonadota;unclassifiedPseudomonadota	0.00269885	0.00853929	0.00263564	0.0137711	0.0193939	0.0797019	0.311775	0.0157114	0.00259071	0.000835697	0	0.00225045	0.00452295	0.0196518	0	0.00173562	0	0	0.000943312	0	0.000793871	0
Group4_con2_AP_AbcA_2	M18-21cm_67725_3	cellularorganisms;Bacteria;Terrabacteriagroup;Chloroflexi;unclassifiedChloroflexi	0	0.00128089	0	0.012394	0.00342246	0.0265673	0.0106633	0.00168337	0	0	0	0.00168784	0	0.00384491	0	0	0.00318831	0	0	0	0.00238161	0
Group4_con2_AP_AbcA_2	M18-21cm_682455_1	cellularorganisms;Bacteria;Terrabacteriagroup;Chloroflexi;Chloroflexiincertaesedis;SAR202cluster	0	0	0	0	0	0.0166046	0.00266583	0	0	0	0	0	0	0	0	0	0	0	0	0	0	0
Group4_con2_AP_AbcA_2	M18-21cm_693478_1	cellularorganisms;Bacteria;PVCgroup;CandidatusAbyssubacteria	0	0	0.00233046	0.00243531	0.00907852	0.026847	0.00538777	0	0	0	0.00233065	0	0	0.00226647	0.00205067	0	0	0	0.00250226	0.0023922	0	0
Group4_con2_AP_AbcA_2	M18-21cm_76039_1	cellularorganisms;Bacteria;PVCgroup;Planctomycetota;unclassifiedPlanctomycetota	0.0018971	0.00180075	0.005558	0.00968009	0.0132316	0.0213428	0.0246282	0.00354986	0.00182108	0	0.000926411	0	0	0.0009009	0	0	0	0	0	0	0.0016741	0
Group4_con2_AP_AbcA_2	M18-21cm_777213_1	cellularorganisms;Bacteria;Terrabacteriagroup;Chloroflexi;Dehalococcoidia;unclassifiedDehalococcoidia	0	0	0	0	0.0129207	0.0214927	0.0028755	0	0.00489032	0	0	0	0	0	0	0	0	0	0	0	0	0
Group4_con2_AP_AbcA_2	M18-21cm_794775_1	cellularorganisms;Bacteria;Terrabacteriagroup;Chloroflexi;Chloroflexiincertaesedis;SAR202cluster	0	0	0	0	0.00672483	0.0186437	0.00897962	0.00330766	0	0	0	0	0	0	0	0	0	0	0	0	0	0
Group4_con2_AP_AbcA_2	M18-21cm_85270_1	cellularorganisms;Archaea;TACKgroup;Thaumarchaeota;Nitrososphaeria;CandidatusNitrosocaldales;CandidatusNitrosocaldaceae;unclassifiedCandidatusNitrosocaldaceae	0	0.00401287	0	0.00215715	0.0187637	0.0416159	0.0107379	0.00395532	0.00405817	0.00392719	0.00103222	0	0.00106273	0.0010038	0.000908221	0	0	0	0	0	0	0
Group4_con2_AP_AbcA_2	M18-21cm_88850_2	cellularorganisms;Bacteria;PVCgroup;Planctomycetota;unclassifiedPlanctomycetota	0.00566758	0.00537975	0.00774879	0.0138813	0.0273112	0.043039	0.0486247	0.00424208	0.00326429	0.00315893	0.00553531	0	0.0182365	0.0086126	0	0.00109344	0	0.00120182	0.00118857	0.00227259	0.00400111	0
Group4_con2_AP_AbcA_2	M18-21cm_89986_1	cellularorganisms; Bacteria; Terrabacteriagroup; Chloroflexi; unclassifiedChloroflexi	0.00155543	0.00147643	0.00531649	0.00714301	0.025642	0.0448409	0.014925	0	0	0	0	0	0	0.000738645	0.000668314	0	0	0	0.000815487	0	0	0
Group4_con2_AP_AbcA_2	M18-21cm_96076_2	cellularorganisms;Bacteria;Terrabacteriagroup;Chloroflexi;unclassifiedChloroflexi	0.00280458	0.000887382	0.000912964	0.00572423	0.00592756	0.0210347	0.0105534	0.00699725	0.000897399	0.000868436	0.00091304	0	0.00188005	0.00177579	0.00321342	0.00541085	0	0.00297357	0.000980266	0.00281145	0.00164994	0.0038902
Group4_con2_AP_AbcA_2	M18-21cm_9628_5	cellularorganisms;Bacteria;Terrabacteriagroup;Chloroflexi;unclassifiedChloroflexi	0.00280458	0.00532429	0.00365186	0.0133565	0.0296378	0.0460135	0.0738736	0	0	0	0	0	0.000940027	0.00266369	0	0	0	0	0.00196053	0	0	0.00259347
Group4_con2_AP_AbcA_2	M18-21cm_998297_1	cellularorganisms;Bacteria;PVCgroup;Planctomycetota;unclassifiedPlanctomycetota	0	0	0	0.00294719	0	0.016245	0.00978035	0	0	0	0	0	0	0	0	0	0	0	0	0	0	0
Group4_con2_AP_AbcA_2	M21-24cm_1017163_1	cellularorganisms; Bacteria; Bacteriaincertaesedis; Bacteriacandidatephyla; CandidatusSumerlaeota; unclassifiedCandidatusSumerlaeota	0	0	0	0	0	0.0116637	0.0124839	0	0	0	0	0	0	0	0	0	0	0	0	0	0	0
Group4_con2_AP_AbcA_2	M21-24cm_1055142_1	cellularorganisms;Bacteria;Terrabacteriagroup;Chloroflexi;Dehalococcoidia;unclassifiedDehalococcoidia	0.00844857	0.00534634	0.00275023	0.00574793	0.014285	0.00792069	0.00953736	0.0140524	0.00540669	0.0130805	0.00825139	0	0.00566352	0.0106989	0	0.0108665	0.00665386	0.00298588	0.00590595	0.0112924	0	0
Group4_con2_AP_AbcA_2	M21-24cm_107236_1	cellularorganisms;Bacteria;Terrabacteriagroup;Chloroflexi;unclassifiedChloroflexi	0.00226138	0	0.00110421	0	0.00860309	0.025441	0.0561618	0.002821	0.00108538	0	0.0011043	0	0	0.00214778	0	0	0	0	0	0	0	0
Group4_con2_AP_AbcA_2	M21-24cm_108129_1	cellularorganisms;Bacteria;Pseudomonadota;unclassifiedPseudomonadota	0	0	0.00214946	0	0	0.00154761	0.0323005	0.00137284	0	0	0	0.00137649	0.00331976	0.00104522	0	0	0	0	0.00115395	0	0	0
Group4_con2_AP_AbcA_2	M21-24cm_10968_6	cellularorganisms;Bacteria;Terrabacteriagroup;Chloroflexi;unclassifiedChloroflexi	0	0.000883738	0.000909215	0.00095012	0.00118064	0.0170205	0.0557032	0	0	0	0	0	0	0.00265275	0	0	0	0	0	0	0	0
Group4_con2_AP_AbcA_2	M21-24cm_115514_1	cellularorganisms;Bacteria;PVCgroup;Planctomycetota;Planctomycetia;unclassifiedPlanctomycetia	0.00831091	0.00701231	0.00901808	0.0122509	0.00936819	0.0181805	0.0344006	0.0080637	0.00709147	0.0102939	0.00721506	0.0150152	0.0102139	0.00613933	0.00317415	0.00178158	0.00218182	0.00195815	0.00484144	0	0	0.00128089
Group4_con2_AP_AbcA_2	M21-24cm_120247_2	cellularorganisms;Bacteria;PVCgroup;Planctomycetota;Planctomycetia;Planctomycetales;unclassifiedPlanctomycetales	0	0.00128089	0.00131782	0.00688554	0.00513369	0.00948833	0.0228499	0.00336673	0	0	0	0.00168784	0	0.00256327	0	0	0	0	0	0	0	0
Group4_con2_AP_AbcA_2	M21-24cm_121758_1	cellularorganisms;Bacteria;PVCgroup;Planctomycetota;unclassifiedPlanctomycetota	0.00470339	0.00178581	0.00459323	0.00479988	0.0143147	0.0198428	0.0350429	0	0	0	0	0	0	0.00178685	0	0	0	0	0	0	0	0
Group4_con2_AP_AbcA_2	M21-24cm_123987_1	cellularorganisms;Bacteria;Pseudomonadota;Alphaproteobacteria;unclassifiedAlphaproteobacteria	0	0	0	0.000919898	0.00114309	0.00380288	0.0234041	0.00112447	0	0	0	0.00112746	0	0.000856124	0	0	0	0	0	0	0	0
Group4_con2_AP_AbcA_2	M21-24cm_12489_2	cellularorganisms;Bacteria;Nitrospinae/Tectomicrobiagroup;Nitrospinae;unclassifiedNitrospinae	0.00594632	0.00352771	0.0079847	0.00682685	0.0169664	0.0324034	0.0671264	0.00278169	0.00142701	0.000690478	0	0	0.0022422	0.00494166	0.000638733	0	0	0.00236423	0.00155878	0.000745112	0.00065592	0
Group4_con2_AP_AbcA_2	M21-24cm_1269929_1	cellularorganisms;Bacteria;Terrabacteriagroup;Armatimonadetes;unclassifiedArmatimonadetes	0	0	0	0	0	0	0.00350574	0	0	0	0	0	0	0	0	0	0	0	0	0	0	0
Group4_con2_AP_AbcA_2	M21-24cm_13128_1	cellularorganisms;Bacteria;Pseudomonadota;unclassifiedPseudomonadota	0.00634769	0.00258228	0.00442788	0.0120304	0.0137993	0.0204037	0.0245682	0	0	0	0	0	0	0.0043063	0	0	0	0	0	0	0	0
Group4_con2_AP_AbcA_2	M21-24cm_147538_1	cellularorganisms;Bacteria;PVCgroup;Planctomycetota;unclassifiedPlanctomycetota	0.0116488	0.0161605	0.0166264	0.0384066	0.0727238	0.0995487	0.06575	0.0156493	0.0077414	0.00332958	0.00437574	0.00112078	0.00180203	0.00680838	0.00385007	0.00432191	0	0.000950053	0	0.00718606	0	0
Group4_con2_AP_AbcA_2	M21-24cm_1595302_1	cellularorganisms;Bacteria;Nitrospinae/Tectomicrobiagroup;Nitrospinae;unclassifiedNitrospinae	0	0	0	0	0	0.00498137	0.00799748	0	0	0	0	0	0	0	0	0	0	0	0	0	0	0
Group4_con2_AP_AbcA_2	M21-24cm_1611_4	cellularorganisms;Bacteria;PVCgroup;Planctomycetota;unclassifiedPlanctomycetota	0	0	0	0.000901966	0.0011208	0.00248583	0.0538777	0	0	0	0	0	0	0.000839435	0	0	0	0	0	0	0	0
Group4_con2_AP_AbcA_2	M21-24cm_164824_1	cellularorganisms;Bacteria;Pseudomonadota;Alphaproteobacteria;Rhodospirillales;unclassifiedRhodospirillales	0	0	0.00106954	0	0.00138882	0.00308027	0.0271991	0.0122959	0	0	0	0	0	0.00104017	0	0	0	0	0	0	0	0
Group4_con2_AP_AbcA_2	M21-24cm_16487_1	cellularorganisms;Bacteria;PVCgroup;Planctomycetota;unclassifiedPlanctomycetota	0.00338363	0.0010706	0.00110146	0.00575508	0.010012	0.0111028	0.0203717	0.00140699	0	0	0	0	0.00113411	0	0	0	0	0	0	0	0.0029859	0
Group4_con2_AP_AbcA_2	M21-24cm_170619_1	cellularorganisms;Bacteria;Terrabacteriagroup;Chloroflexi;Dehalococcoidia;unclassifiedDehalococcoidia	0	0.00526459	0.00812455	0.00990508	0.0140666	0.0136493	0.0406966	0	0	0.00128805	0	0	0	0.00263382	0	0	0	0	0	0	0	0
Group4_con2_AP_AbcA_2	M21-24cm_173248_1	cellularorganisms;Bacteria;PVCgroup;Planctomycetota;Phycisphaerae;unclassifiedPhycisphaerae	0.00451151	0.00856478	0.00550731	0.0184163	0.0143028	0.0237916	0.033104	0.00422097	0	0	0	0.00141073	0	0.00107122	0	0.00217601	0	0	0	0	0	0
Group4_con2_AP_AbcA_2	M21-24cm_180070_1	unclassifiedentries;unclassifiedsequences;environmentalsamples;prokaryoticenvironmentalsamples	0.00151136	0.0014346	0	0	0.00383315	0.00637616	0.0341226	0	0	0	0	0	0	0.00143543	0	0	0	0	0	0	0	0
Group4_con2_AP_AbcA_2	M21-24cm_19122_1	cellularorganisms;Bacteria;Terrabacteriagroup;Chloroflexi;Chloroflexiincertaesedis;SAR202cluster	0	0.000878327	0.00361459	0.00472152	0.0152544	0.0364352	0.0428273	0	0.000888242	0	0	0	0	0.00351535	0	0	0	0	0.000970263	0	0.000816553	0
Group4_con2_AP_AbcA_2	M21-24cm_224025_1	cellularorganisms;Bacteria;Terrabacteriagroup;Chloroflexi;unclassifiedChloroflexi	0	0	0	0	0	0.013057	0.0296971	0	0	0	0	0	0	0.00146973	0	0	0	0	0	0	0	0
Group4_con2_AP_AbcA_2	M21-24cm_229776_1	cellularorganisms;Bacteria;Terrabacteriagroup;Chloroflexi;unclassifiedChloroflexi	0.00138234	0	0.00674981	0.00564279	0.00701186	0.0233274	0.0686613	0	0	0	0	0	0	0.00656448	0	0	0	0	0	0	0	0
Group4_con2_AP_AbcA_2	M21-24cm_248756_1	cellularorganisms;Archaea;TACKgroup;Thaumarchaeota;Nitrososphaeria;CandidatusNitrosocaldales;CandidatusNitrosocaldaceae;unclassifiedCandidatusNitrosocaldaceae	0.00250501	0	0	0.0038346	0.00317665	0.00528411	0.0197949	0.00156246	0.00120232	0	0.00122327	0	0.00125943	0	0	0	0	0	0	0	0	0
Group4_con2_AP_AbcA_2	M21-24cm_270992_1	cellularorganisms;Bacteria;Bacteriaincertaesedis;Bacteriacandidatephyla;CandidatusSumerlaeota;unclassifiedCandidatusSumerlaeota	0.0012772	0.00121234	0.00124729	0.00260681	0.00647857	0.0053883	0.0245106	0	0	0	0	0	0	0.00242609	0	0	0	0	0	0	0	0
Group4_con2_AP_AbcA_2	M21-24cm_273842_1	cellularorganisms;Bacteria;Pseudomonadota;unclassifiedPseudomonadota	0	0.00121921	0.00125436	0.00393237	0.00325764	0.0126439	0.0217495	0.00320459	0.00739782	0.00715906	0.00376338	0.00160655	0.00258308	0.00975932	0.00110376	0	0	0	0	0.00128759	0	0
Group4_con2_AP_AbcA_2	M21-24cm_280728_2	cellularorganisms;Bacteria;Pseudomonadota;Alphaproteobacteria;unclassifiedAlphaproteobacteria	0	0.003188	0	0	0.00851812	0.00236154	0.0132699	0	0	0	0	0	0	0.00159493	0	0	0	0	0	0	0	0
Group4_con2_AP_AbcA_2	M21-24cm_281669_1	cellularorganisms;Bacteria;Terrabacteriagroup;Chloroflexi;unclassifiedChloroflexi	0	0	0	0.00132962	0	0.00366446	0.007354	0.00162532	0	0	0	0	0	0	0	0	0	0	0	0	0	0
Group4_con2_AP_AbcA_2	M21-24cm_282039_1	cellularorganisms;Bacteria;Terrabacteriagroup;Chloroflexi;unclassifiedChloroflexi	0	0.00248058	0.00382814	0.00133345	0.00165698	0.00551253	0.0191755	0	0	0	0	0	0	0	0	0	0	0.00138538	0	0	0	0
Group4_con2_AP_AbcA_2	M21-24cm_284202_1	cellularorganisms;Bacteria;Pseudomonadota;unclassifiedPseudomonadota	0.00524169	0.00248775	0.00127973	0.00802385	0.00664709	0.0092141	0.0399412	0.00326943	0	0.00121732	0.00127984	0.00327811	0	0.0012446	0	0.0012641	0	0.00277877	0.00137407	0.00131364	0	0
Group4_con2_AP_AbcA_2	M21-24cm_297054_1	cellularorganisms;Bacteria;Terrabacteriagroup;Chloroflexi;unclassifiedChloroflexi	0	0	0	0.00137302	0	0	0	0	0	0	0	0	0	0	0	0	0	0	0	0	0	0
Group4_con2_AP_AbcA_2	M21-24cm_30038_2	cellularorganisms;Archaea;TACKgroup;Thaumarchaeota;unclassifiedThaumarchaeota	0.26865	0.303324	0.76038	0.958124	0.885769	0.314168	0.109604	0.126998	0.0778181	0.0753066	0.0469523	0.0165064	0.00758275	0.175475	0.0818135	0.0863842	0.187083	0.161908	0.0978534	0.0444124	0.0224595	0.0444556
Group4_con2_AP_AbcA_2	M21-24cm_30512_5	cellularorganisms;Bacteria;Terrabacteriagroup;Chloroflexi;unclassifiedChloroflexi	0	0.00118236	0	0	0	0.0140135	0.037966	0.0062155	0	0	0	0.00311601	0.00626254	0	0	0	0	0.00132068	0	0	0.00109921	0
Group4_con2_AP_AbcA_2	M21-24cm_30837_5	cellularorganisms;Bacteria;Terrabacteriagroup;Chloroflexi;unclassifiedChloroflexi	0	0.00137064	0.00564061	0.00294719	0.00366225	0.00609187	0.0374914	0.00360262	0	0	0	0	0	0	0	0	0	0	0	0	0	0
Group4_con2_AP_AbcA_2	M21-24cm_32178_4	cellularorganisms;Bacteria;Terrabacteriagroup;Chloroflexi;unclassifiedChloroflexi	0.00751503	0.00713338	0.00366951	0.012782	0.0270015	0.0299433	0.0480732	0.00156246	0.00240463	0.00349054	0.00244654	0.00626645	0	0.00475834	0.00430527	0.00241645	0.00443897	0.00132797	0.00131334	0.00125558	0	0.00173734
Group4_con2_AP_AbcA_2	M21-24cm_33094_3	cellularorganisms;Bacteria;Terrabacteriagroup;Chloroflexi;Dehalococcoidia;unclassifiedDehalococcoidia	0.00560915	0.00709906	0.0109556	0.0181267	0.0426784	0.084139	0.0232174	0.00583104	0.000897399	0	0	0.00116931	0	0.00266369	0	0	0	0.000991189	0	0.000937151	0	0.00518694
Group4_con2_AP_AbcA_2	M21-24cm_34269_3	cellularorganisms;Bacteria;Terrabacteriagroup;Chloroflexi;unclassifiedChloroflexi	0	0.000733186	0	0.00078826	0	0.00325868	0.0340063	0.00192712	0	0	0	0.00193224	0.00155337	0.00146722	0	0	0	0	0	0	0	0
Group4_con2_AP_AbcA_2	M21-24cm_351113_2	cellularorganisms;Bacteria;PVCgroup;Planctomycetota;unclassifiedPlanctomycetota	0	0.00166814	0.00343246	0.00538033	0.00445715	0.0296565	0.0495968	0.00657687	0.00168697	0	0	0	0	0.00333822	0	0	0	0	0	0	0	0
Group4_con2_AP_AbcA_2	M21-24cm_362780_1	cellularorganisms;Bacteria;Pseudomonadota;unclassifiedPseudomonadota	0.00737246	0.00874757	0.00539985	0.00752372	0.016361	0.00518387	0.0124839	0.0183938	0.0106156	0.00513648	0.0054003	0.0184427	0.00370661	0.00525159	0.0110869	0.0106677	0.00217738	0.00390835	0	0.00739054	0.0113853	0
Group4_con2_AP_AbcA_2	M21-24cm_37163_2	cellularorganisms;Bacteria;PVCgroup;Planctomycetota;unclassifiedPlanctomycetota	0.00618683	0.00838948	0.00863134	0.0216472	0.0336241	0.0509595	0.033923	0.0154358	0.00254526	0.00246311	0	0.0066329	0.000888719	0.000839435	0	0	0	0	0	0	0	0
Group4_con2_AP_AbcA_2	M21-24cm_401850_1	cellularorganisms;Bacteria;PVCgroup;Planctomycetota;unclassifiedPlanctomycetota	0.00803912	0.00763086	0.00471051	0.0131265	0.0285448	0.0271326	0.0181503	0.00601713	0.0061736	0.00597434	0.0047109	0.00201104	0	0.00610823	0.00138166	0.00155098	0	0	0.00337184	0	0.00141883	0
Group4_con2_AP_AbcA_2	M21-24cm_407734_1	cellularorganisms;Bacteria;Elusimicrobia;unclassifiedElusimicrobia	0.00323862	0.00153707	0.00316277	0.00330506	0.00616042	0.0136632	0.0201079	0.00808015	0	0.00150425	0.00158152	0.0020254	0.00651304	0.00307593	0.00139152	0.00156206	0	0.00171688	0	0.00162328	0.00285794	0
Group4_con2_AP_AbcA_2	M21-24cm_414929_1	cellularorganisms;Bacteria;Terrabacteriagroup;Chloroflexi;unclassifiedChloroflexi	0	0.00155372	0	0.00334086	0.0124543	0.0299242	0.0406514	0	0	0	0	0	0	0.00155462	0	0.00157898	0	0	0	0	0	0
Group4_con2_AP_AbcA_2	M21-24cm_4351_7	cellularorganisms;Bacteria;PVCgroup;Planctomycetota;unclassifiedPlanctomycetota	0.00454706	0.0129484	0.012053	0.0112694	0.0214173	0.0328856	0.0579301	0.00648264	0.0199536	0.0156891	0.00951628	0.0121872	0.0111039	0.0129559	0.0100477	0.0112791	0.00306955	0.00826464	0.00408678	0.00260469	0.0045858	0.00450513
Group4_con2_AP_AbcA_2	M21-24cm_440784_1	cellularorganisms;Bacteria;Pseudomonadota;Alphaproteobacteria;unclassifiedAlphaproteobacteria	0	0	0.00165838	0	0.00215346	0	0.017253	0.00211839	0	0	0	0	0	0.00483854	0	0	0	0	0	0	0	0
Group4_con2_AP_AbcA_2	M21-24cm_440934_1	cellularorganisms;Bacteria;PVCgroup;Planctomycetota;unclassifiedPlanctomycetota	0.00169815	0	0	0	0.00215346	0.00955229	0.015336	0	0	0	0	0	0	0	0	0	0	0	0	0	0	0
Group4_con2_AP_AbcA_2	M21-24cm_44749_3	cellularorganisms;Bacteria;PVCgroup;Planctomycetota;Phycisphaerae;unclassifiedPhycisphaerae	0.00243113	0.00461534	0.00474839	0.00744303	0.0107904	0.0170942	0.0452833	0	0	0	0	0	0	0.0011545	0	0	0	0	0	0	0	0
Group4_con2_AP_AbcA_2	M21-24cm_49840_1	cellularorganisms;Bacteria;Pseudomonadota;Alphaproteobacteria;Rhodospirillales;Rhodospirillaceae;unclassifiedRhodospirillaceae	0.00281619	0.00133659	0.00275023	0.00143698	0.00357126	0.0198017	0.0429181	0.0421573	0	0.0026161	0	0.00704489	0.00283176	0.00267472	0	0	0	0	0	0.00141155	0.00124258	0
Group4_con2_AP_AbcA_2	M21-24cm_5129_7	cellularorganisms;Bacteria;Pseudomonadota;unclassifiedPseudomonadota	0.00721124	0.00770064	0.00968323	0.0211576	0.0582974	0.0938043	0.10481	0.00562237	0.000865286	0	0.00352147	0.00112746	0.000906388	0.00342449	0.00232382	0.000869537	0.00212976	0.00191144	0	0.000903615	0.000795449	0
Group4_con2_AP_AbcA_2	M21-24cm_525487_1	cellularorganisms;Bacteria;Bacteriaincertaesedis;Bacteriacandidatephyla;CandidatusSumerlaeota;CandidatusSumerlaeia;CandidatusSumerlaeales;CandidatusSumerlaeaceae;CandidatusSumerlaea	0.0020991	0.0019925	0.00204994	0.00428434	0.0106476	0.00885577	0.0118481	0.00523714	0	0	0.00205011	0	0	0	0	0	0	0	0	0	0	0
Group4_con2_AP_AbcA_2	M21-24cm_546761_1	Bacteriabacterium	0.00192939	0	0.00376841	0.00196897	0.00734008	0.00271326	0.0174243	0.00240685	0.00185208	0	0	0	0	0	0	0	0	0	0	0	0	0
Group4_con2_AP_AbcA_2	M21-24cm_560453_1	cellularorganisms;Bacteria;Terrabacteriagroup;Chloroflexi;unclassifiedChloroflexi	0	0	0.00190857	0.00199443	0.00495666	0.00274834	0.0132372	0	0	0	0	0	0	0.00185616	0	0	0	0	0	0	0	0
Group4_con2_AP_AbcA_2	M21-24cm_576174_1	cellularorganisms;Bacteria;PVCgroup;Planctomycetota;Phycisphaerae;Phycisphaerales;unclassifiedPhycisphaerales	0	0.00188763	0.0038841	0.00202942	0	0.00559312	0.0157143	0	0	0.00184733	0.00194221	0	0	0	0.00170889	0.00383664	0	0	0	0	0	0
Group4_con2_AP_AbcA_2	M21-24cm_579491_1	cellularorganisms;Bacteria;Terrabacteriagroup;Cyanobacteria/Melainabacteriagroup;Cyanobacteria;Pseudanabaenales;Leptolyngbyaceae;Leptolyngbya;unclassifiedLeptolyngbya	0	0	0	0	0.00504362	0.00279656	0.0112245	0	0	0	0	0	0	0	0	0	0	0	0	0	0	0
Group4_con2_AP_AbcA_2	M21-24cm_5810_5	cellularorganisms;Bacteria;Pseudomonadota;unclassifiedPseudomonadota	0.00446266	0.00338882	0.00348652	0.0109301	0.0407461	0.0828398	0.09068	0.0111341	0	0	0	0.00111636	0.000897467	0.00508618	0.000766982	0	0	0	0	0	0	0
Group4_con2_AP_AbcA_2	M21-24cm_58795_3	cellularorganisms;Bacteria;Terrabacteriagroup;Chloroflexi;Chloroflexiincertaesedis;SAR202cluster	0.00144858	0.00275003	0	0.0014783	0.0128588	0.0427793	0.0801281	0	0.00139054	0	0	0	0	0.00412745	0	0	0	0	0	0	0	0
Group4_con2_AP_AbcA_2	M21-24cm_600326_1	cellularorganisms;Bacteria;PVCgroup;Planctomycetota;unclassifiedPlanctomycetota	0	0	0	0	0	0	0.00459048	0	0	0	0	0	0	0.00193108	0	0	0	0	0	0	0	0
Group4_con2_AP_AbcA_2	M21-24cm_620557_1	cellularorganisms;Bacteria;PVCgroup;Planctomycetota;unclassifiedPlanctomycetota	0.00207985	0	0.00203114	0	0.00263749	0.00292484	0.0140873	0	0	0	0	0	0	0	0	0	0	0	0	0	0	0
Group4_con2_AP_AbcA_2	M21-24cm_622220_1	cellularorganisms;Bacteria;Terrabacteriagroup;Chloroflexi;unclassifiedChloroflexi	0	0	0	0	0	0.00292484	0.00939153	0	0	0.00193207	0	0	0	0.00197537	0	0	0	0	0.00218087	0.00208495	0	0
Group4_con2_AP_AbcA_2	M21-24cm_622623_1	cellularorganisms;Bacteria;PVCgroup;Planctomycetota;Phycisphaerae;Phycisphaerales;Phycisphaeraceae;unclassifiedPhycisphaeraceae	0	0	0	0.00212252	0.00263749	0	0.0140873	0	0	0	0	0	0	0	0	0	0	0	0	0	0	0
Group4_con2_AP_AbcA_2	M21-24cm_664655_1	cellularorganisms;Bacteria;Terrabacteriagroup;Chloroflexi;unclassifiedChloroflexi	0	0	0.00210851	0.00220337	0	0	0.00731198	0	0	0.00200567	0.00210869	0	0	0	0	0	0	0	0	0	0	0
Group4_con2_AP_AbcA_2	M21-24cm_673056_1	cellularorganisms;Bacteria;Nitrospinae/Tectomicrobiagroup;Nitrospinae;Nitrospinia;Nitrospinales;Nitrospinaceae;Nitrospina;unclassifiedNitrospina	0	0	0	0	0.00276429	0.00613092	0.00738229	0	0	0	0	0	0	0.00207034	0	0	0	0	0	0	0	0
Group4_con2_AP_AbcA_2	M21-24cm_68331_1	cellularorganisms;Bacteria;PVCgroup;Planctomycetota;unclassifiedPlanctomycetota	0.0014509	0.00275443	0.00779306	0.00592267	0.00827961	0.0142826	0.0237493	0.0217194	0.0118385	0.00943469	0.00779371	0.00181476	0.00145892	0.0082681	0.00685743	0.00349902	0.00257105	0.00538414	0	0	0	0
Group4_con2_AP_AbcA_2	M21-24cm_701729_1	cellularorganisms;Bacteria;Pseudomonadota;Alphaproteobacteria;Rhodospirillales;Rhodospirillaceae;Telmatospirillum	0	0	0	0	0.00563699	0.00625113	0.0225811	0	0	0	0	0	0	0	0	0	0	0	0	0	0	0
Group4_con2_AP_AbcA_2	M21-24cm_712881_1	cellularorganisms;Bacteria;Terrabacteriagroup;Chloroflexi;unclassifiedChloroflexi	0	0	0.00220292	0	0	0	0.00763938	0	0	0	0.00220311	0	0	0	0.00193844	0	0	0	0	0	0	0
Group4_con2_AP_AbcA_2	M21-24cm_784988_1	cellularorganisms;Bacteria;Terrabacteriagroup;Chloroflexi;Chloroflexiincertaesedis;SAR202cluster	0	0	0	0	0.00301033	0.0033383	0.00803935	0	0	0	0	0	0	0	0	0	0	0	0	0	0	0
Group4_con2_AP_AbcA_2	M21-24cm_796862_1	cellularorganisms;Bacteria;PVCgroup;Planctomycetota;unclassifiedPlanctomycetota	0	0.00227714	0	0.00489639	0.00608437	0.00337363	0.00812442	0	0	0	0	0	0	0.00227847	0	0.00231416	0	0	0	0	0	0.0066552
Group4_con2_AP_AbcA_2	M21-24cm_79962_2	cellularorganisms;Bacteria;Terrabacteriagroup;Chloroflexi;unclassifiedChloroflexi	0.00398424	0.0075638	0.00233456	0.00813196	0.010105	0.0280147	0.0476756	0.0119285	0.0084141	0.00444138	0.0015565	0.0139536	0.00400627	0.00227046	0.00342379	0.00307471	0.00282409	0.00253459	0.0016711	0.000798802	0.00562546	0
Group4_con2_AP_AbcA_2	M21-24cm_828232_1	cellularorganisms;Bacteria;Terrabacteriagroup;Chloroflexi;Dehalococcoidia;unclassifiedDehalococcoidia	0	0	0	0	0	0	0.00830008	0	0	0	0	0	0	0	0	0	0	0	0	0	0	0
Group4_con2_AP_AbcA_2	M21-24cm_872667_1	cellularorganisms;Bacteria;PVCgroup;Planctomycetota;Phycisphaerae;unclassifiedPhycisphaerae	0	0	0	0.00516993	0	0.0071242	0.0114377	0	0	0	0	0	0	0	0	0	0	0	0	0	0	0
Group4_con2_AP_AbcA_2	M21-24cm_876317_1	cellularorganisms;Bacteria;PVCgroup;Planctomycetota;unclassifiedPlanctomycetota	0	0.00240436	0.00247367	0.0103399	0	0.0035621	0.00285943	0	0	0	0	0	0	0	0	0	0	0	0	0	0	0
Group4_con2_AP_AbcA_2	M21-24cm_94565_1	cellularorganisms;Bacteria;Nitrospinae/Tectomicrobiagroup;Nitrospinae;Nitrospinia;Nitrospinales;Nitrospinaceae;Nitrospina;unclassifiedNitrospina	0.0015215	0.00288846	0.0118869	0.00776357	0.00771776	0.0106982	0.0360692	0	0	0	0	0	0	0.00144507	0	0	0	0	0	0	0	0
Group4_con2_AP_AbcA_2	M275-278cm_177896_1	cellularorganisms;Bacteria;PVCgroup;Planctomycetota;Phycisphaerae;unclassifiedPhycisphaerae	0.00153178	0.00290798	0	0.00312641	0.00194248	0	0	0.00573254	0.0029408	0.00284589	0.00149603	0.00191592	0	0.00145483	0.00658153	0.00147763	0.00723832	0.00162408	0	0	0.00270345	0
Group4_con2_AP_AbcA_2	M275-278cm_203835_1	cellularorganisms;Bacteria;PVCgroup;Planctomycetota;unclassifiedPlanctomycetota	0.00155276	0.00147391	0.00454919	0	0	0	0	0.00581107	0.00298109	0.00432731	0.00151652	0	0.00156135	0.00442428	0.00266868	0.00149787	0.00733748	0.00329265	0.00162818	0.00778285	0	0.00215382
Group4_con2_AP_AbcA_2	M275-278cm_447062_1	cellularorganisms;Archaea;TACKgroup;Thaumarchaeota;Nitrosopumilales;Nitrosopumilaceae;Nitrosopumilus;unclassifiedNitrosopumilus	0.0204237	0.00969325	0.0119672	0.00833709	0.00258997	0	0.00230558	0.0025478	0	0	0	0	0	0.0155182	0	0	0.0313661	0.0216544	0.00214157	0	0.0018023	0.00566591
Group4_con2_AP_AbcA_2	M275-278cm_45210_1	cellularorganisms;Archaea;TACKgroup;Thaumarchaeota;unclassifiedThaumarchaeota	0.0120908	0.00669481	0.00196795	0.00411296	0.00127772	0.00141692	0	0.00251383	0	0	0	0	0	0.00956956	0.00259751	0	0.0214254	0.0138877	0.00105651	0	0	0
Group4_con2_AP_AbcA_2	M275-278cm_461497_1	cellularorganisms;Bacteria;Pseudomonadota;unclassifiedPseudomonadota	0.00623954	0.00394844	0.00609341	0.00849006	0.00527498	0.00292484	0.00469577	0.0207564	0.00598952	0.00772828	0.0101565	0.00260144	0.0146394	0.0118522	0.00536184	0.00200632	0.0147423	0	0.00218087	0.00833979	0.0183537	0
Group4_con2_AP_AbcA_2	M275-278cm_486311_1	cellularorganisms;Archaea;TACKgroup;Thaumarchaeota;unclassifiedThaumarchaeota	0.00855484	0	0.00417724	0.00436517	0.00271214	0	0	0	0	0	0	0	0	0.00406255	0	0	0.0101063	0.00453516	0	0	0	0
Group4_con2_AP_AbcA_2	M275-278cm_529341_1	cellularorganisms;Archaea;TACKgroup;Thaumarchaeota;unclassifiedThaumarchaeota	0.00223353	0.0021201	0.00436244	0.00911741	0	0	0.00252137	0	0	0	0	0	0	0.00212133	0	0	0.0105544	0	0	0	0	0
Group4_con2_AP_AbcA_2	M275-278cm_643395_1	cellularorganisms;Bacteria;PVCgroup;Planctomycetota;Phycisphaerae;Sedimentisphaerales;unclassifiedSedimentisphaerales	0	0	0	0.00252846	0	0	0	0	0	0	0	0	0.00498266	0	0	0	0.00292697	0.00262692	0	0.00248371	0	0
Group4_con2_AP_AbcA_2	M275-278cm_714347_1	cellularorganisms;Bacteria;Terrabacteriagroup;Chloroflexi;unclassifiedChloroflexi	0.00781735	0.0098938	0.00763427	0	0	0	0	0.00650127	0.00500274	0.00968256	0.00254497	0	0	0	0.00447847	0.00502732	0.0092351	0.0165768	0.0054647	0.00522435	0	0.0325302
Group4_con2_AP_AbcA_2	M275-278cm_78186_2	cellularorganisms;Archaea;unclassifiedArchaea	0.0853099	0.0734796	0.0262278	0.0274078	0	0	0	0.00591231	0	0	0	0.001976	0	0.0210063	0	0	0.104514	0.0820753	0.00165655	0	0	0.00219135
Group4_con2_AP_AbcA_2	M28-31cm_108389_2	cellularorganisms;Bacteria;Terrabacteriagroup;Chloroflexi;unclassifiedChloroflexi	0.00341764	0.0118949	0.00556266	0.00465034	0.00288931	0.0160205	0.00643013	0.0170536	0.00765495	0.00634962	0.00667575	0.00284982	0	0.00973787	0.00685273	0.00659362	0.00672909	0.00483142	0.00358364	0.00456802	0.00301591	0.00158019
Group4_con2_AP_AbcA_2	M28-31cm_1118662_1	cellularorganisms;Bacteria;Terrabacteriagroup;Chloroflexi;unclassifiedChloroflexi	0	0.00265667	0	0	0	0	0.00631899	0.00349142	0	0	0	0	0	0	0	0.00539972	0	0	0	0	0	0
Group4_con2_AP_AbcA_2	M28-31cm_11763_3	cellularorganisms;Bacteria;Terrabacteriagroup;Chloroflexi;Dehalococcoidia;unclassifiedDehalococcoidia	0.000934859	0.00177476	0.00639075	0.00667827	0.00711307	0.00788803	0.0105534	0.0431497	0.0035896	0.00260531	0.00182608	0	0.00282008	0.00710318	0	0.00721447	0.0011044	0.000991189	0.000980266	0	0.00494983	0.00259347
Group4_con2_AP_AbcA_2	M28-31cm_1190418_1	cellularorganisms;Bacteria;Bacteriaincertaesedis;Bacteriacandidatephyla;candidatedivisionNC10;unclassifiedcandidatedivisionNC10	0	0	0	0	0	0	0	0.0145028	0.00278999	0.00269994	0.00567724	0.00363534	0	0	0	0	0	0.00308158	0.00609524	0.00291358	0	0
Group4_con2_AP_AbcA_2	M28-31cm_1281233_1	cellularorganisms;Bacteria;Terrabacteriagroup;Chloroflexi;unclassifiedChloroflexi	0.00300269	0	0.00879711	0.00306429	0.0114233	0.0168905	0.0169483	0.0224746	0	0.00557869	0	0	0.00301929	0.00570371	0.00258031	0.00868961	0.00354726	0.00318362	0	0.00301006	0	0
Group4_con2_AP_AbcA_2	M28-31cm_1285835_1	cellularorganisms;Bacteria;Nitrospinae/Tectomicrobiagroup;Nitrospinae;unclassifiedNitrospinae	0	0	0	0	0	0	0	0.0263952	0	0	0	0	0	0	0	0	0	0	0	0	0	0
Group4_con2_AP_AbcA_2	M28-31cm_13356_2	cellularorganisms;Bacteria;Terrabacteriagroup;Chloroflexi;unclassifiedChloroflexi	0.00540689	0.0139305	0.00678891	0.00709434	0.00489755	0.00977605	0.00697565	0.0414331	0.0229853	0.0193734	0.0128246	0.00483061	0.0155337	0.0220084	0.0146027	0.0201179	0.00821248	0.00573269	0.00161986	0.0123889	0.0156773	0.00214282
Group4_con2_AP_AbcA_2	M28-31cm_14599_2	cellularorganisms;Bacteria;Pseudomonadota;Gammaproteobacteria;Oceanospirillales;Oceanospirillaceae;Motiliproteus	0.00834491	0.00352049	0.00905496	0.0028387	0.00117581	0.00391175	0.0010467	0.0289167	0.0195813	0.0172266	0.0144891	0.0336325	0.0177144	0.0140901	0.00318713	0.00894432	0.00328611	0.00491541	0.00777798	0.00464743	0.0130916	0
Group4_con2_AP_AbcA_2	M28-31cm_14818_3	cellularorganisms;Bacteria;Pseudomonadota;unclassifiedPseudomonadota	0.00354917	0.000842232	0.00259954	0.00362198	0.00787634	0.0274512	0.141231	0.0475954	0.00340696	0.00247275	0.00433292	0	0.0240893	0.0134835	0	0	0	0	0.00093039	0	0.0250559	0
Group4_con2_AP_AbcA_2	M28-31cm_1585_10	cellularorganisms;Bacteria;Terrabacteriagroup;Chloroflexi;unclassifiedChloroflexi	0.0167928	0.0260837	0.0156541	0.0132425	0.00967968	0.0386434	0.0517009	0.0609412	0.0278436	0.0113452	0.0320563	0.0429631	0.0399116	0.0297236	0.0196781	0.0323983	0.00631221	0.0129489	0.00960463	0.00841701	0.0390681	0.00635269
Group4_con2_AP_AbcA_2	M28-31cm_15851_3	cellularorganisms;Bacteria;Pseudomonadota;unclassifiedPseudomonadota	0.0082868	0.0112371	0.0104049	0.0271826	0.0555457	0.162317	0.277302	0.0332278	0.00284098	0.00329915	0.0005781	0.000740357	0.0101182	0.0112436	0.0010173	0	0	0.00125516	0.000620665	0	0.000522338	0.00082104
Group4_con2_AP_AbcA_2	M28-31cm_174280_1	cellularorganisms;Bacteria;PVCgroup;Planctomycetota;Phycisphaerae;unclassifiedPhycisphaerae	0.0164278	0.00831653	0.00106954	0.00335296	0.00138882	0	0	0.0122959	0.00841041	0.0162779	0.00962662	0	0.00330372	0.00104017	0.0178814	0.00422586	0.00517523	0.00812823	0.00229676	0.0120766	0	0.012153
Group4_con2_AP_AbcA_2	M28-31cm_18010_2	cellularorganisms;Bacteria;Nitrospinae/Tectomicrobiagroup;Nitrospinae;unclassifiedNitrospinae	0	0	0.000728269	0	0	0	0.0042092	0.29676	0	0	0	0	0	0	0	0	0	0	0	0	0	0
Group4_con2_AP_AbcA_2	M28-31cm_19757_4	cellularorganisms;Bacteria;Terrabacteriagroup;Bacillota;Bacilli;Bacillales;Alicyclobacillaceae;Alicyclobacillus;unclassifiedAlicyclobacillus	0.0122798	0.00806963	0.0129146	0.00771181	0.00479144	0.00265673	0.012796	0.0424208	0.0253889	0.0263245	0.026754	0.00945189	0.0237455	0.0161486	0.0113641	0.0100232	0.0100432	0.0070106	0.00792382	0.0132568	0.019172	0
Group4_con2_AP_AbcA_2	M28-31cm_221251_1	cellularorganisms;Bacteria;PVCgroup;Planctomycetota;unclassifiedPlanctomycetota	0.00867171	0.00352771	0.00725882	0.00252846	0.00785482	0.0121948	0.0349616	0.0123631	0.00118918	0.00345239	0.00483961	0.00464847	0.00871965	0.00705951	0.00532277	0	0	0.00262692	0.00259797	0	0	0
Group4_con2_AP_AbcA_2	M28-31cm_235806_1	cellularorganisms;Bacteria;PVCgroup;Planctomycetota;Phycisphaerae;unclassifiedPhycisphaerae	0.0153697	0.00364729	0.00625406	0.00653543	0.00487265	0	0	0.0127822	0.00860641	0.0107083	0.00500367	0.0224282	0.00772734	0.00486588	0.0055032	0.0148263	0.00605238	0.00814791	0.00402906	0.0077037	0.0169539	0.0053298
Group4_con2_AP_AbcA_2	M28-31cm_24694_2	cellularorganisms;Bacteria;PVCgroup;Planctomycetota;unclassifiedPlanctomycetota	0.0132317	0.0167463	0.0103375	0.0153036	0.0123049	0.017367	0.0159327	0.0385143	0.0143951	0.0122916	0.0361841	0.00110333	0.0141918	0.0134048	0.00379014	0.0212732	0.00729465	0.00467633	0.0046248	0.0123799	0.0031137	0.00734144
Group4_con2_AP_AbcA_2	M28-31cm_254141_1	cellularorganisms;Bacteria;Aquificae;unclassifiedAquificae	0	0	0	0	0	0	0	0.0132695	0	0	0	0	0	0	0	0	0	0	0	0	0	0
Group4_con2_AP_AbcA_2	M28-31cm_272678_2	cellularorganisms;Bacteria;Pseudomonadota;Alphaproteobacteria;Sneathiellales;Sneathiellaceae;Oceanibacterium	0.00489288	0	0.00159276	0.00332884	0	0.00229358	0.00552344	0.0467951	0.00313121	0.00303015	0.0111503	0.0081599	0.0065599	0.00619612	0.00420461	0.0015733	0.0038535	0	0	0.00163496	0.0100747	0
Group4_con2_AP_AbcA_2	M28-31cm_27299_3	cellularorganisms;Bacteria;Terrabacteriagroup;Chloroflexi;Dehalococcoidia;unclassifiedDehalococcoidia	0.0281477	0.0296067	0.0200592	0.010869	0.00675304	0.0128379	0.0541037	0.0284703	0.0569608	0.0240277	0.0378927	0.0256914	0.0252435	0.0173408	0.0215733	0.0308219	0.0242654	0.0120988	0.0143586	0.0122018	0.0228251	0.0126627
Group4_con2_AP_AbcA_2	M28-31cm_30827_2	cellularorganisms;Bacteria;Acidobacteria;unclassifiedAcidobacteria	0.00363452	0.00344994	0.00621145	0.0064909	0.0172838	0.0115001	0.00512864	0.0226698	0.0165722	0.00337628	0.00266227	0.0011365	0	0.00949285	0.00312326	0.000876507	0	0	0	0	0	0
Group4_con2_AP_AbcA_2	M28-31cm_33411_2	cellularorganisms;Bacteria;Pseudomonadota;Gammaproteobacteria;unclassifiedGammaproteobacteria	0	0	0	0	0	0	0	0.0219767	0	0	0	0	0	0	0	0	0	0	0	0	0	0
Group4_con2_AP_AbcA_2	M28-31cm_3778_11	cellularorganisms;Bacteria;Pseudomonadota;unclassifiedPseudomonadota	0.0259089	0.0402434	0.0414035	0.0348534	0.0149344	0.00165614	0.00930615	0.126344	0.133398	0.126904	0.126521	0.00147302	0.0674988	0.162185	0.0829855	0.0397615	0.0222602	0.0162323	0.0061744	0.00472227	0	0
Group4_con2_AP_AbcA_2	M28-31cm_435654_1	cellularorganisms;Bacteria;Pseudomonadota;Gammaproteobacteria;unclassifiedGammaproteobacteria	0	0	0	0	0	0	0.00197621	0.0152868	0	0	0	0	0	0.00166266	0	0.00168871	0	0	0	0	0	0
Group4_con2_AP_AbcA_2	M28-31cm_4682_1	cellularorganisms;Bacteria;PVCgroup;Planctomycetota;CandidatusBrocadiia;CandidatusBrocadiales;CandidatusScalinduaceae;CandidatusScalindua	0.00302776	0.00287399	0.00887054	0.0139044	0.00479944	0.00106447	0.0538328	0.0812062	0	0.000703157	0	0	0.136241	0.0956157	0	0	0	0	0.00158741	0	0.0113554	0.00104994
Group4_con2_AP_AbcA_2	M28-31cm_474726_1	cellularorganisms;Bacteria;Pseudomonadota;unclassifiedPseudomonadota	0	0.00347081	0.00357087	0	0.00695532	0.00257103	0.00825546	0.0205262	0.00175499	0.00169835	0.00535675	0	0	0.00173641	0	0.00352723	0	0	0	0	0	0
Group4_con2_AP_AbcA_2	M28-31cm_479020_1	cellularorganisms;Bacteria;Terrabacteriagroup;Chloroflexi;unclassifiedChloroflexi	0	0	0.00179995	0.00752372	0.00233729	0.00259193	0.00208064	0.0114962	0	0	0	0	0	0	0.00158385	0	0	0	0	0	0	0
Group4_con2_AP_AbcA_2	M28-31cm_4792_4	cellularorganisms;Bacteria;Terrabacteriagroup;Chloroflexi;unclassifiedChloroflexi	0.00834025	0.0230304	0.0118472	0.0108326	0.0211528	0.0490473	0.0154065	0.0529669	0.0232904	0.014791	0.0111076	0.0284505	0.00533678	0.00936153	0.0149856	0.018285	0.00179142	0	0.00318013	0.00988084	0.00535265	0.0084136
Group4_con2_AP_AbcA_2	M28-31cm_488951_1	cellularorganisms;Bacteria;PVCgroup;Planctomycetota;unclassifiedPlanctomycetota	0	0	0.00415763	0.00217234	0	0.0089805	0.004806	0.0159327	0.00408675	0.00197742	0	0	0	0	0.00182923	0	0	0	0	0	0	0
Group4_con2_AP_AbcA_2	M28-31cm_557206_1	cellularorganisms;Bacteria;Nitrospirae;unclassifiedNitrospirae	0.00397725	0	0	0	0	0	0.00224491	0.0173652	0.00190894	0	0	0.00248734	0.00399924	0.00755492	0	0	0	0.00210845	0	0.0019935	0	0
Group4_con2_AP_AbcA_2	M28-31cm_597350_1	cellularorganisms;Bacteria;Pseudomonadota;Alphaproteobacteria;Rhodospirillales;unclassifiedRhodospirillales	0	0	0.00400713	0.0020937	0.00780506	0.00288514	0.00463202	0.0127966	0	0.00190584	0.00400746	0.00513225	0.00618887	0	0.00176302	0	0	0	0.00215126	0	0	0
Group4_con2_AP_AbcA_2	M28-31cm_599957_1	cellularorganisms;Bacteria;PVCgroup;Planctomycetota;Phycisphaerae;unclassifiedPhycisphaerae	0	0	0.00402534	0.00630966	0.00522703	0.0057965	0.00697962	0.0257096	0	0.00191451	0.00201284	0	0.00414466	0.00391482	0.00177103	0.00596423	0	0	0.00432208	0	0	0
Group4_con2_AP_AbcA_2	M28-31cm_60140_2	cellularorganisms;Bacteria;PVCgroup;Planctomycetota;unclassifiedPlanctomycetota	0.0167602	0.0108851	0.00775309	0.0135032	0.00671175	0.0161265	0.0189201	0.0330123	0.0296369	0.0688328	0.0361841	0.00772333	0.0150788	0.0134048	0.00682226	0.0144658	0.00625256	0.0102879	0.0129494	0.0106113	0.0031137	0.00244715
Group4_con2_AP_AbcA_2	M28-31cm_6284_4	cellularorganisms;Bacteria;Pseudomonadota;Gammaproteobacteria;Pseudomonadales;unclassifiedPseudomonadales	0	0.00174243	0.00179266	0.00187331	0.00465565	0.0167794	0.0932499	0.029769	0	0	0	0	0	0.00261516	0	0.000885379	0	0	0	0	0	0
Group4_con2_AP_AbcA_2	M28-31cm_6676_5	cellularorganisms;Bacteria;FCBgroup;Gemmatimonadetes;unclassifiedGemmatimonadetes	0.0118597	0.0181851	0.022273	0.0176891	0.0335497	0.0410537	0.00514928	0.0295893	0.0122602	0.00847467	0.0133649	0	0.00366932	0.0190621	0.0133273	0.0343213	0.0161661	0.00580354	0.00765278	0.00457262	0	0.00885798
Group4_con2_AP_AbcA_2	M28-31cm_8259_2	cellularorganisms;Bacteria;Pseudomonadota;unclassifiedPseudomonadota	0.0152935	0.011955	0.0175709	0.00734458	0.0159715	0.0240371	0.141162	0.0336673	0.01209	0.000835697	0.0202083	0.045009	0.0750809	0.0205062	0.00231921	0.013885	0.0255065	0.0314762	0.0282993	0.0180364	0.232604	0.0411791
Group4_con2_AP_AbcA_2	M28-31cm_925_9	cellularorganisms;Bacteria;Pseudomonadota;delta/epsilonsubdivisions;Deltaproteobacteria;unclassifiedDeltaproteobacteria	0.0317673	0.0420329	0.0216223	0.0186655	0.0109867	0.00135375	0.00760694	0.0780567	0.0545203	0.0411355	0.0385474	0.0505706	0.0542062	0.047543	0.0397072	0.0269298	0.0420776	0.0377641	0.0393667	0.0443903	0.0382272	0.024035
Group4_con2_AP_AbcA_2	M300-303cm_171806_1	cellularorganisms;Bacteria;PVCgroup;Planctomycetota;unclassifiedPlanctomycetota	0.00425069	0.00672469	0	0.00578386	0.00359358	0.00199255	0.00479849	0	0.0231221	0.0263245	0.0179897	0.00177223	0.00284946	0.00403716	0.00974067	0.0109344	0.00669545	0.016525	0.0118857	0.00852222	0	0
Group4_con2_AP_AbcA_2	M300-303cm_22597_3	cellularorganisms;Bacteria;Pseudomonadota;unclassifiedPseudomonadota	0.00637318	0.0146917	0.00711306	0.00464567	0.00346369	0.0102428	0.0123335	0.0147649	0.0104877	0.0101492	0.0106705	0.010249	0.0320421	0.0147002	0.0109534	0.00439134	0.00215115	0.0164104	0.0133655	0.0136903	0.00964123	0
Group4_con2_AP_AbcA_2	M300-303cm_238866_2	cellularorganisms;Bacteria;Terrabacteriagroup;Chloroflexi;Anaerolineae;Anaerolineales;Anaerolineaceae;unclassifiedAnaerolineaceae	0.00806773	0.00459481	0.00472727	0.0065866	0.00204617	0	0.00182149	0	0.00929335	0.0104923	0.00315178	0.0121092	0.00811233	0.00459748	0.00693286	0.00466951	0	0.0188185	0.00169192	0.00485251	0.00996718	0.00447627
Group4_con2_AP_AbcA_2	M300-303cm_257017_2	Bacteriabacterium	0.00573932	0.0127117	0.00373661	0	0	0	0	0	0.00183645	0.00177718	0.00934229	0	0	0	0.001644	0.0110728	0	0.0182554	0.00200603	0.0038356	0	0
Group4_con2_AP_AbcA_2	M300-303cm_454028_1	cellularorganisms;Archaea;TACKgroup;Thaumarchaeota;Nitrosopumilales;unclassifiedNitrosopumilales	0.002201	0.00208923	0.00214946	0	0	0	0	0	0	0	0	0	0	0.00209044	0.00189139	0	0.00260017	0.00466725	0	0	0	0
Group4_con2_AP_AbcA_2	M300-303cm_48089_1	cellularorganisms;Archaea;TACKgroup;Thaumarchaeota;unclassifiedThaumarchaeota	0.0153326	0.0124748	0.00213907	0.00223531	0	0.00308027	0.00247265	0	0	0	0.00213925	0	0	0.00624102	0	0	0.0207009	0.0139341	0	0	0	0
Group4_con2_AP_AbcA_2	M300-303cm_491754_2	cellularorganisms;Archaea;TACKgroup;Thaumarchaeota;Thaumarchaeotaincertaesedis;MarineGroupI	0	0.00860761	0.00590384	0	0.0076663	0.00425077	0.00341226	0.00377074	0.00870477	0	0	0	0	0.00574174	0.00519502	0	0	0.00961453	0.00633905	0.00606025	0.00800222	0.00419278
Group4_con2_AP_AbcA_2	M300-303cm_94113_1	cellularorganisms;Archaea;TACKgroup;Thaumarchaeota;unclassifiedThaumarchaeota	0.0202699	0.0172152	0.0135441	0.00979853	0.00135288	0.00150027	0.00120433	0	0	0	0	0	0	0.00405299	0	0	0.0201651	0.0192291	0.00223731	0	0	0.00443941
Group4_con2_AP_AbcA_2	M300-303cm_98451_1	cellularorganisms;Bacteria;Terrabacteriagroup;Bacillota;Clostridia;unclassifiedClostridia	0.0211958	0.0166204	0.0143996	0.00752372	0.00584322	0	0.00208064	0.014945	0.0238851	0.00941688	0.0126007	0.00576335	0.021313	0.0227569	0.0182143	0.0284473	0.0163304	0.0185647	0.0183601	0.0184764	0.0170779	0.008948
Group4_con2_AP_AbcA_2	M4-6cm_1094942_1	cellularorganisms;Bacteria;Terrabacteriagroup;Chloroflexi;Dehalococcoidia;unclassifiedDehalococcoidia	0	0.0103085	0.00265142	0.00277071	0	0.00381806	0.0030649	0	0	0	0	0.00339589	0.00819006	0	0	0.00785707	0	0	0.00569376	0.00544333	0	0
Group4_con2_AP_AbcA_2	M4-6cm_1144966_1	cellularorganisms;Archaea;TACKgroup;Thaumarchaeota;Nitrosopumilales;unclassifiedNitrosopumilales	0.00556327	0.00528074	0	0	0	0	0	0	0	0	0	0	0	0	0	0	0.00657222	0	0.00291674	0	0	0
Group4_con2_AP_AbcA_2	M4-6cm_1358352_1	cellularorganisms;Bacteria;Terrabacteriagroup;Armatimonadetes;unclassifiedArmatimonadetes	0.00302271	0.00860761	0	0.00308472	0.0114995	0.0170031	0.00341226	0.00754148	0	0.00280794	0	0.00378076	0.00303942	0.00287087	0	0	0	0.00320484	0	0	0.00266741	0
Group4_con2_AP_AbcA_2	M4-6cm_1538884_1	cellularorganisms;Bacteria;Acidobacteria;unclassifiedAcidobacteria	0	0.00305234	0	0	0	0	0	0	0	0	0	0	0	0	0	0	0	0	0	0.00322353	0	0
Group4_con2_AP_AbcA_2	M4-6cm_172741_1	cellularorganisms;Archaea;TACKgroup;Thaumarchaeota;Nitrosopumilales;unclassifiedNitrosopumilales	0.0168891	0.0160314	0.00507493	0	0.00164749	0	0	0	0	0	0	0	0.00130634	0.00616949	0	0	0.0184173	0.00964208	0	0	0	0.00360411
Group4_con2_AP_AbcA_2	M4-6cm_172874_1	cellularorganisms;Bacteria;PVCgroup;Planctomycetota;unclassifiedPlanctomycetota	0.0100757	0.0229536	0.00491986	0.00102824	0.0114995	0.0155862	0.0227484	0.0113122	0.00580318	0.00561588	0.00787243	0.00126025	0	0.0124404	0.00952421	0.0106914	0.00357091	0.00213656	0	0.00101004	0	0.00279518
Group4_con2_AP_AbcA_2	M4-6cm_176621_2	cellularorganisms;Bacteria;Terrabacteriagroup;Chloroflexi;unclassifiedChloroflexi	0.00290645	0.00965597	0.00283838	0.00148304	0	0.00204364	0.00328102	0.00181285	0.00278999	0	0	0	0	0.00138022	0.00249761	0.0168222	0	0.00770395	0.00152381	0.00582716	0	0.00201576
Group4_con2_AP_AbcA_2	M4-6cm_21064_3	cellularorganisms;Bacteria;Pseudomonadota;unclassifiedPseudomonadota	0.0270421	0.0265244	0.0114438	0.0137985	0.00342926	0.00633813	0.00508786	0	0.000865286	0.00502415	0.0026411	0.00338239	0.000906388	0.00256837	0.00929527	0.00260861	0.0266221	0.0229373	0.0472594	0.0442771	0.116136	0.015004
Group4_con2_AP_AbcA_2	M4-6cm_248122_1	cellularorganisms;Bacteria;PVCgroup;Planctomycetota;unclassifiedPlanctomycetota	0.00245085	0.0162847	0.00598362	0.00375169	0.0077699	0.00344657	0.00138335	0.00152868	0.0270554	0.0170753	0.0215428	0.00306548	0.0024644	0.00116387	0.00526523	0.0094568	0.00434299	0.00129926	0.00256989	0.0122843	0	0
Group4_con2_AP_AbcA_2	M4-6cm_288990_1	cellularorganisms;Bacteria;Pseudomonadota;Gammaproteobacteria;unclassifiedGammaproteobacteria	0.0179567	0.0227264	0.0116908	0.00610836	0.0056928	0.00210434	0	0.00933351	0.0143643	0.019461	0.0263064	0.0131016	0.00902798	0.0184759	0.0167167	0.0202088	0.0176778	0.0253849	0.0172598	0.0180007	0.00924349	0.0145294
Group4_con2_AP_AbcA_2	M4-6cm_492844_1	cellularorganisms;Bacteria;PVCgroup;Verrucomicrobia;unclassifiedVerrucomicrobia	0.00355613	0.0101266	0.00347284	0.00181454	0	0	0	0.00887232	0.00341364	0.00991038	0.00347313	0.00222397	0.00893947	0.00337749	0.0030559	0.00514561	0	0.0018852	0	0.00178243	0.00784531	0.00739902
Group4_con2_AP_AbcA_2	M4-6cm_57495_1	cellularorganisms;Bacteria;Pseudomonadota;Gammaproteobacteria;Chromatiales;Woeseiaceae;unclassifiedWoeseiaceae	0.00935736	0.0218016	0.0107997	0.00607685	0.00107875	0.00239255	0.00288089	0.00106118	0.0155151	0.0308189	0.0506797	0.0329841	0	0.0145429	0.0489775	0.0123089	0.0351731	0.0405867	0.0222997	0.0170551	0	0.00235991
Group4_con2_AP_AbcA_2	M4-6cm_57922_1	cellularorganisms;Bacteria;Terrabacteriagroup;Chloroflexi;Dehalococcoidia;unclassifiedDehalococcoidia	0.0176894	0.0326983	0.0736464	0.0836106	0.139316	0.134855	0.0578052	0.00116142	0	0	0	0	0	0.0017685	0	0.00179621	0	0.00197424	0	0.000933303	0.00328633	0.00774846
Group4_con2_AP_AbcA_2	M4-6cm_594922_1	cellularorganisms;Bacteria;FCBgroup;Bacteroidetes/Chlorobigroup;Bacteroidota;unclassifiedBacteroidota	0.0039256	0.0111787	0.00958415	0.0240368	0.0472921	0.0414036	0.0376678	0.00489706	0	0.00182334	0	0	0.00197365	0.0037284	0	0	0	0	0	0	0	0
Group4_con2_AP_AbcA_2	M4-6cm_60965_2	cellularorganisms;Bacteria;PVCgroup;Planctomycetota;unclassifiedPlanctomycetota	0.0238171	0.0334926	0.0215364	0.00900211	0.00671175	0.014886	0.0109537	0	0.00762091	0.0106527	0.0198151	0.00110333	0	0.0016756	0.0333533	0.0433973	0.00729465	0.0112232	0.00554976	0.0247598	0	0.00367072
Group4_con2_AP_AbcA_2	M4-6cm_628291_1	cellularorganisms;Bacteria;FCBgroup;Bacteroidetes/Chlorobigroup;Bacteroidota;unclassifiedBacteroidota	0	0.0153707	0.00395346	0.00206566	0	0	0.00228499	0.0050501	0	0.00940159	0.00197689	0.00759527	0.0142473	0.00961228	0	0.00585773	0.00239123	0	0	0.0040582	0.00535863	0
Group4_con2_AP_AbcA_2	M4-6cm_63539_1	cellularorganisms; Bacteria; PVCgroup; Planctomycetota; Planctomycetia; Pirellulales; unclassifiedPirellulales	0.00919067	0.0126012	0.00598362	0.00625282	0	0	0	0.012739	0.0117632	0.00284589	0.00698147	0.0166047	0.00718782	0.00678921	0.00175508	0	0.00844471	0.00866174	0.0074955	0.00204738	0.00991266	0.0198307
Group4_con2_AP_AbcA_2	M4-6cm_67086_2	Bacteriabacterium	0.00741769	0.0158422	0.00452748	0.00473117	0.00117581	0	0	0	0	0	0	0	0	0	0.00637426	0.00357773	0.00219074	0.0235939	0	0	0	0
Group4_con2_AP_AbcA_2	M4-6cm_750378_1	cellularorganisms;Bacteria;PVCgroup;Planctomycetota;Phycisphaerae;unclassifiedPhycisphaerae	0.00444516	0.00421942	0.00651158	0.00453636	0.00563699	0	0.00250901	0.0055452	0.00640057	0.00412933	0.00868283	0.00555993	0.00446974	0	0.00190994	0.00857602	0.00262567	0.014139	0.0233053	0.00668409	0	0
Group4_con2_AP_AbcA_2	M4-6cm_830319_1	cellularorganisms;Bacteria;Terrabacteriagroup;Chloroflexi;unclassifiedChloroflexi	0.00495526	0.0235181	0.00241961	0.00252846	0	0.00696848	0.00559386	0.00927231	0.00475671	0.00230159	0.00483961	0	0.00747399	0.00705951	0.00425822	0.00239004	0	0.00262692	0.00259797	0	0	0
Group4_con2_AP_AbcA_2	M4-6cm_89123_1	cellularorganisms;Bacteria;Pseudomonadota;unclassifiedPseudomonadota	0.0211528	0.0270625	0.0170648	0.0112627	0.00583137	0.0155201	0.0134968	0.0435968	0.0176567	0.0119608	0.0116769	0.0276079	0.0425396	0.0227107	0.015016	0.00975892	0.00869186	0.00877594	0.013501	0.0138292	0.0462603	0
Group4_con2_AP_AbcA_2	M4-6cm_96032_1	cellularorganisms;Archaea;TACKgroup;Thaumarchaeota;unclassifiedThaumarchaeota	0.00624527	0.0130418	0.006099	0.00382404	0	0	0.00141002	0.00155816	0	0	0	0	0	0.00118631	0	0.0012049	0.0118046	0.0079459	0	0	0	0.0121279
Group4_con2_AP_AbcA_2	M49-52cm_101524_2	cellularorganisms;Bacteria;PVCgroup;Planctomycetota;unclassifiedPlanctomycetota	0.00107188	0.00101745	0	0.00218775	0.00407782	0	0.00363006	0	0.0092604	0.00298717	0.00209373	0	0	0.00101804	0.00368441	0.00206798	0.00126628	0.00227294	0	0	0	0
Group4_con2_AP_AbcA_2	M49-52cm_10236_1	cellularorganisms;Bacteria;PVCgroup;Planctomycetota;unclassifiedPlanctomycetota	0.0145833	0.0100674	0.00906291	0.00947064	0.0201745	0.00745749	0.00598642	0.00165383	0.0674493	0.0394097	0.0453183	0	0.0106646	0.00503661	0.0227852	0.021741	0.0125295	0.0112451	0.0139014	0.021264	0	0
Group4_con2_AP_AbcA_2	M49-52cm_109994_1	cellularorganisms;Bacteria;PVCgroup;Planctomycetota;unclassifiedPlanctomycetota	0.0114675	0.0117224	0.00344582	0.00540127	0.0234911	0.017367	0.0129453	0.0352131	0.0143951	0.0139305	0.0206766	0	0	0.0234585	0.00606423	0.0102111	0.00312628	0.00467633	0.00277488	0.00265283	0.00155685	0.00122357
Group4_con2_AP_AbcA_2	M49-52cm_152157_2	cellularorganisms;Bacteria;PVCgroup;Planctomycetota;Phycisphaerae;unclassifiedPhycisphaerae	0.00780054	0.00740439	0.00476116	0.000995072	0.002473	0	0	0.00486547	0.015912	0.0144926	0.00666617	0.00853719	0.00882412	0.00555652	0.00670326	0.00564357	0.00460762	0.011372	0.00306728	0.00293238	0.00172091	0.00541003
Group4_con2_AP_AbcA_2	M49-52cm_157495_1	cellularorganisms;Bacteria;Pseudomonadota;unclassifiedPseudomonadota	0.00877561	0.00694162	0.0142835	0.00746304	0.00927376	0.00411365	0.0214642	0.0291928	0.0238679	0.0230976	0.0128562	0.036588	0.00882412	0.011113	0.00754116	0.00846536	0.00518357	0.00620293	0.00766821	0.0102633	0.0103254	0
Group4_con2_AP_AbcA_2	M49-52cm_161819_1	cellularorganisms;Bacteria;Terrabacteriagroup;Chloroflexi;unclassifiedChloroflexi	0.00501556	0.0123782	0.00587771	0.00409477	0.00127206	0.00282131	0.00226477	0.00750811	0.0144438	0.00186368	0.0146955	0.0163108	0.0100866	0.00571633	0.00431003	0.0106441	0.00474014	0.00425422	0.0210367	0.00905015	0.0247856	0.00278282
Group4_con2_AP_AbcA_2	M49-52cm_18027_3	cellularorganisms;Bacteria;PVCgroup;Planctomycetota;Phycisphaerae;unclassifiedPhycisphaerae	0.00528094	0.00501275	0.0014735	0.0015398	0.00382677	0	0	0.00188223	0.0275193	0.015418	0.00663131	0.0160415	0	0.00788175	0.00259319	0.017466	0.00623869	0.00319951	0.00237319	0.00378135	0.00266297	0.0156967
Group4_con2_AP_AbcA_2	M49-52cm_184124_1	cellularorganisms;Bacteria;Pseudomonadota;delta/epsilonsubdivisions;Deltaproteobacteria;unclassifiedDeltaproteobacteria	0.026613	0.0252615	0.0250271	0.00905299	0.00874959	0.00138612	0	0.0356581	0.0406854	0.0192283	0.0433198	0.02589	0.0465824	0.0252761	0.0313395	0.0465902	0.0209597	0.0271715	0.0330733	0.0286544	0.0478394	0.0218754
Group4_con2_AP_AbcA_2	M49-52cm_198709_1	Bacteriabacterium	0.0031818	0.00151011	0.00310728	0.00324708	0	0	0	0	0.0137444	0.00147786	0.00776885	0	0	0.00302197	0	0.00306931	0	0.00168676	0.00166817	0.0015948	0	0.00220672
Group4_con2_AP_AbcA_2	M49-52cm_268986_1	cellularorganisms;Bacteria;PVCgroup;Planctomycetota;Phycisphaerae;unclassifiedPhycisphaerae	0.00609417	0.0115694	0.0142835	0.00124384	0.00154563	0.00171402	0.00412773	0.0121637	0.01638	0.00679341	0.00238078	0.012196	0.0159324	0.00926086	0.0199003	0.0141089	0.0143988	0.0103382	0.00511214	0.0158837	0.0150579	0.00338127
Group4_con2_AP_AbcA_2	M49-52cm_303867_1	cellularorganisms;Bacteria;PVCgroup;Planctomycetota;Phycisphaerae;unclassifiedPhycisphaerae	0.00156888	0.00148921	0	0	0	0	0	0.00195713	0.0120481	0.00728705	0.00766132	0	0.00473266	0.00298014	0.00808914	0.00605366	0.00556023	0.00665366	0.00329017	0.00471818	0	0
Group4_con2_AP_AbcA_2	M49-52cm_37684_1	cellularorganisms;Bacteria;PVCgroup;Planctomycetota;Phycisphaerae;Sedimentisphaerales;unclassifiedSedimentisphaerales	0.0205669	0.0230719	0.0118685	0.00572423	0.00118551	0.00131467	0.00316601	0.0139945	0.026922	0.0277899	0.0173478	0.0327406	0.0310209	0.01687	0.0160671	0.0198398	0.0132528	0.0128855	0.0156843	0.00843436	0.00824971	0.00648367
Group4_con2_AP_AbcA_2	M49-52cm_40204_1	cellularorganisms;Bacteria;FCBgroup;Bacteroidetes/Chlorobigroup;Bacteroidota;Flavobacteriia;Flavobacteriales;unclassifiedFlavobacteriales	0.00902302	0.010706	0.0088117	0.00613875	0.00190704	0.00317222	0.00084882	0.00375198	0.0158794	0.0118744	0.019828	0.0272741	0.00378037	0.0164254	0.0116307	0.0101547	0.00444143	0.0095667	0.0039422	0.015829	0.00597181	0.00104298
Group4_con2_AP_AbcA_2	M49-52cm_408958_1	cellularorganisms;Bacteria;Pseudomonadota;unclassifiedPseudomonadota	0.0030844	0.00292776	0.0120486	0.00472152	0.00586707	0.00433752	0	0.00192385	0.00888242	0.00429787	0.00451862	0	0	0	0.00662631	0.00148768	0	0.00327025	0	0	0	0
Group4_con2_AP_AbcA_2	M49-52cm_460769_1	cellularorganisms;Bacteria;Terrabacteriagroup;Chloroflexi;Anaerolineae;Anaerolineales;Anaerolineaceae;unclassifiedAnaerolineaceae	0.0036565	0	0.00357087	0.00373152	0	0.00257103	0	0.00456138	0.00877497	0.00169835	0.00535675	0.00686024	0.00183836	0	0.00471323	0.00352723	0.00215982	0.00775366	0	0.00916368	0.00161335	0.00760786
Group4_con2_AP_AbcA_2	M49-52cm_601614_1	cellularorganisms;Bacteria;PVCgroup;Planctomycetota;Phycisphaerae;Sedimentisphaerales;unclassifiedSedimentisphaerales	0.00192121	0.00547094	0.00187622	0	0	0	0	0.00239666	0.00922116	0.00356942	0.00375275	0.00480604	0.00193184	0.00729882	0.00330192	0	0	0	0.00604359	0.00192593	0.0101723	0
Group4_con2_AP_AbcA_2	M649-652cm_127003_1	cellularorganisms;Bacteria;PVCgroup;Planctomycetota;Phycisphaerae;unclassifiedPhycisphaerae	0.010847	0.0205924	0.0031779	0.00885567	0.00275107	0.0015254	0	0.00947195	0.0114536	0.0130993	0.00741572	0.0312048	0.0196326	0.00824173	0.00838909	0.00837085	0.00768855	0.0149508	0.00568695	0.00761155	0.0976347	0.00451375
Group4_con2_AP_AbcA_2	M649-652cm_1407_5	cellularorganisms;Bacteria;unclassifiedBacteria	0.0908667	0.0818515	0.0633847	0.0331182	0.0176372	0.00651959	0.00732693	0	0.0258117	0.0852719	0.0932739	0.0637857	0.07179	0.0977504	0.0988011	0.170836	0.14678	0.121902	0.158476	0.125481	0.122733	0.153049
Group4_con2_AP_AbcA_2	M649-652cm_14079_2	cellularorganisms;Bacteria;Pseudomonadota;unclassifiedPseudomonadota	0.0101993	0.0105615	0.0144879	0.00851611	0.0152856	0.0143431	0.0125605	0.0266034	0.0186912	0.0172266	0.0144891	0.0684247	0.0279701	0.0228965	0.0103582	0.00804988	0.00438148	0.011797	0.0106947	0.0195192	0.0270014	0.00257226
Group4_con2_AP_AbcA_2	M649-652cm_145577_1	cellularorganisms;Bacteria;PVCgroup;Planctomycetota;Planctomycetia;Pirellulales;unclassifiedPirellulales	0.00996498	0.00283767	0.00389264	0.00711859	0	0.00140135	0.00337476	0.0037293	0.00860912	0.0101826	0.00681268	0.00373921	0.00501003	0.0104108	0.00513794	0.0134578	0.00706333	0.00950888	0.0041796	0.00499471	0.0246222	0.0207335
Group4_con2_AP_AbcA_2	M649-652cm_157397_1	cellularorganisms;Bacteria;Pseudomonadota;Gammaproteobacteria;Xanthomonadales;unclassifiedXanthomonadales	0.00621105	0	0.00242623	0.00126769	0.0047258	0	0.00841378	0.00464885	0.0035773	0.00692369	0.00727931	0.00776868	0.00624538	0.00589904	0.00533735	0.00479317	0.00440249	0.00131706	0.00260509	0.00747154	0.0175391	0.00689223
Group4_con2_AP_AbcA_2	M649-652cm_159891_1	cellularorganisms;Bacteria;Pseudomonadota;Gammaproteobacteria;Chromatiales;Chromatiaceae;Rheinheimera	0.00356078	0.00112665	0	0.00363384	0	0	0	0	0	0	0	0	0	0	0	0	0	0	0	0	0.0199008	0.00987827
Group4_con2_AP_AbcA_2	M649-652cm_178271_1	cellularorganisms;Bacteria;PVCgroup;Planctomycetota;Phycisphaerae;unclassifiedPhycisphaerae	0.00335857	0.00425067	0.00546652	0.00228498	0.00141969	0	0.0012638	0.00279314	0.00429865	0.00623987	0.00874715	0.0126025	0.00675427	0.00850628	0.00384817	0.00107994	0.0092579	0.00237396	0.0023478	0.00448907	0.0207465	0.00621152
Group4_con2_AP_AbcA_2	M649-652cm_19825_3	cellularorganisms;Bacteria;FCBgroup;Bacteroidetes/Chlorobigroup;Bacteroidota;Bacteroidia;Marinilabiliales;unclassifiedMarinilabiliales	0.00283379	0.00739716	0.00207557	0	0.00179679	0	0	0.00353507	0.00272024	0.000658111	0.00207574	0.0336724	0.0206586	0.00538288	0	0.00820082	0.00753238	0.00225341	0.00148572	0	0.0262573	0
Group4_con2_AP_AbcA_2	M649-652cm_22361_1	cellularorganisms;Bacteria;Bacteriaincertaesedis;Bacteriacandidatephyla;Patescibacteriagroup;Parcubacteriagroup;CandidatusNealsonbacteria	0.0147449	0.0181949	0.00863976	0.0112856	0.00373966	0.00414709	0.000832258	0.0137954	0.0155695	0.0226005	0.018721	0.0119878	0.0133438	0.0119036	0.0177391	0.00711182	0.0261286	0.0125067	0.00618444	0.00443433	0.0390352	0.00818103
Group4_con2_AP_AbcA_2	M649-652cm_24202_3	cellularorganisms;Bacteria;Bacteriaincertaesedis;Bacteriacandidatephyla;Patescibacteriagroup;Parcubacteriagroup;CandidatusNealsonbacteria	0.0109474	0.00865956	0.00534553	0.00372401	0	0	0.00102986	0.0193468	0.0105088	0.0144069	0.0204929	0.0114107	0.00733864	0.0138633	0.0148952	0.00440017	0.0161661	0.00773806	0.00286979	0.00548714	0.0338122	0.00885798
Group4_con2_AP_AbcA_2	M649-652cm_282110_1	cellularorganisms;Bacteria;PVCgroup;Planctomycetota;Phycisphaerae;unclassifiedPhycisphaerae	0.00149639	0.00426119	0.00584538	0.00152709	0.0056928	0	0.00168924	0.00933351	0.00430929	0.00278014	0.0116917	0.00561498	0.00902798	0.00426367	0.00385769	0.00433047	0.00176778	0.00475967	0.00784536	0.00300012	0.0435764	0.0186807
Group4_con2_AP_AbcA_2	M649-652cm_3067_6	cellularorganisms;Bacteria;PVCgroup;Planctomycetota;Planctomycetia;Pirellulales;Thermoguttaceae;unclassifiedThermoguttaceae	0.0073605	0.01048	0.00862574	0.00976495	0.00280019	0.00207018	0.000830907	0.0027546	0.00777212	0.0164101	0.00862645	0.010127	0.0140623	0.00978705	0.00759013	0.00284011	0.00869539	0.0109256	0.0069462	0.0125435	0.031827	0.0132726
Group4_con2_AP_AbcA_2	M649-652cm_324457_1	cellularorganisms;Bacteria;Terrabacteriagroup;Bacillota;Clostridia;Eubacteriales;Peptococcaceae;unclassifiedPeptococcaceae	0	0.00619252	0	0.00332884	0	0	0.00920573	0.00610371	0.00313121	0.00454523	0.00477868	0.00407995	0.0229597	0.00464709	0.00280307	0.0047199	0	0.00691693	0.00855088	0.00490488	0.011514	0.00226229
Group4_con2_AP_AbcA_2	M649-652cm_41026_1	cellularorganisms;Bacteria;Pseudomonadota;unclassifiedPseudomonadota	0.017617	0.0308043	0.0226374	0.0217634	0.0293953	0.031294	0.0230275	0.0300734	0.0436129	0.0223946	0.0344117	0.0858208	0.0494139	0.0369866	0.0199196	0.0420383	0.00766759	0.0137631	0.0106947	0.0120833	0.0343654	0.00128613
Group4_con2_AP_AbcA_2	M649-652cm_4131_1	cellularorganisms;Bacteria;Pseudomonadota;Gammaproteobacteria;Enterobacterales;Enterobacteriaceae	0	0	0.000889132	0.000929134	0	0.0025607	0.00308336	0.00113576	0.00174795	0	0	0.0159429	0.000915488	0.00605303	0	0.00175653	0.00107557	0.000965315	0.000954677	0.000912688	0.0224962	0.00757731
Group4_con2_AP_AbcA_2	M649-652cm_509800_1	cellularorganisms;Bacteria;Pseudomonadota;Alphaproteobacteria;Caulobacterales;Caulobacteraceae;unclassifiedCaulobacteraceae	0.00433882	0.00411847	0	0.00221392	0	0	0.00244899	0	0	0.00604581	0.019069	0	0	0.00206043	0.00559273	0.014649	0	0.00230013	0.00227478	0.0152231	0.0114864	0.00601834
Group4_con2_AP_AbcA_2	M649-652cm_6476_7	cellularorganisms;Bacteria;Terrabacteriagroup;Bacillota;Bacilli;Bacillales;Paenibacillaceae	0	0	0	0	0	0	0.00174095	0.00192385	0.0014804	0.000716312	0.00150621	0	0	0	0	0	0.00182189	0	0	0.0394225	0.0285794	0.0074871
Group4_con2_AP_AbcA_2	M649-652cm_744192_1	cellularorganisms;Archaea;TACKgroup;Thaumarchaeota;unclassifiedThaumarchaeota	0.00819409	0	0.0026674	0	0.0103911	0.00384106	0.00308336	0.00340729	0.00524384	0.0025373	0	0.00341635	0	0.00259416	0.0046943	0.0079044	0.00322672	0.00868783	0.00859209	0.00547613	0.0168721	0.0265206
Group4_con2_AP_AbcA_2	M649-652cm_8326_5	cellularorganisms;Bacteria;Pseudomonadota;delta/epsilonsubdivisions;Deltaproteobacteria;unclassifiedDeltaproteobacteria	0	0.00145645	0.00149844	0.0031317	0.000972881	0	0.0173211	0.0047852	0	0.00213803	0.00074928	0.000959583	0.0108	0.0131156	0.000659267	0.00296025	0.000906321	0.000813412	0.00402224	0.00384533	0.0196332	0.00319247
Group4_con2_AP_AbcA_2	M649-652cm_843951_1	cellularorganisms;Bacteria;Acidobacteria;Acidobacteriia;Bryobacterales;unclassifiedBryobacterales	0.0029442	0	0	0	0	0	0	0	0	0	0	0	0	0.0027963	0	0	0	0	0.0030872	0.00295142	0.0103925	0
Group4_con2_AP_AbcA_2	M749-752cm_10739_2	cellularorganisms;Bacteria;FCBgroup;Bacteroidetes/Chlorobigroup;Bacteroidota;unclassifiedBacteroidota	0.0118152	0.0189255	0.0129807	0.00602878	0.00468219	0.00830769	0.00500168	0.0101331	0.0127594	0.0109757	0.0194727	0.0110836	0.00742529	0.011923	0.02221	0.0199455	0.0183198	0.014093	0.0224551	0.0162857	0.0215043	0.0491661
Group4_con2_AP_AbcA_2	M749-752cm_176005_1	cellularorganisms;Bacteria;Terrabacteriagroup;Chloroflexi;Anaerolineae;Anaerolineales;Anaerolineaceae;unclassifiedAnaerolineaceae	0.00303282	0.0043182	0.0014809	0.00309504	0	0	0	0.00378335	0.00145565	0.004226	0.00148102	0.0056901	0.00457438	0.00576094	0.0013031	0.0014628	0.0071657	0.00321556	0.00954038	0.00456039	0.00535265	0.0294476
Group4_con2_AP_AbcA_2	M749-752cm_225274_1	cellularorganisms;Bacteria;Pseudomonadota;Hydrogenophilia;Hydrogenophilales;Hydrogenophilaceae;Tepidiphilus	0	0	0	0	0	0	0	0	0	0	0	0	0	0	0	0	0	0	0	0	0.00307778	0
Group4_con2_AP_AbcA_2	M749-752cm_29246_2	cellularorganisms;Bacteria;PVCgroup;Planctomycetota;Phycisphaerae;Phycisphaerales;unclassifiedPhycisphaerales	0.033473	0.0288846	0.0178304	0.00776357	0.00771776	0.00320947	0.00343516	0.00569407	0.021908	0.016254	0.0156029	0.0437705	0.0229486	0.0166183	0.0196121	0.0117417	0.0269615	0.0225845	0.015954	0.0137271	0.00537062	0.0633137
Group4_con2_AP_AbcA_2	M749-752cm_405486_1	cellularorganisms;Bacteria;Bacteriaincertaesedis;Bacteriacandidatephyla;CandidatusPoribacteria;unclassifiedCandidatusPoribacteria	0.00482347	0	0	0.00246122	0	0	0.00272255	0.00601713	0	0.00224038	0	0	0.00485014	0.00229059	0.00207248	0.00232647	0.00284913	0	0	0.00241765	0.00638475	0.0100359
Group4_con2_AP_AbcA_2	M749-752cm_51262_1	cellularorganisms;Bacteria;PVCgroup;Planctomycetota;Planctomycetia;Planctomycetales;Planctomycetaceae;unclassifiedPlanctomycetaceae	0.0131087	0.00658745	0.00903648	0.00944303	0.00293354	0	0.000870474	0.00384769	0.00592161	0.0150425	0.00602482	0.00385791	0.0178333	0.00952074	0.0112647	0.0096699	0.017308	0.0163512	0.0242566	0.0193248	0.0217747	0.0459922
Group4_con2_AP_AbcA_2	M749-752cm_59175_1	cellularorganisms;Bacteria;PVCgroup;Planctomycetota;Planctomycetia;Pirellulales;unclassifiedPirellulales	0.0175028	0.0229431	0.0113953	0.00935624	0.00105694	0	0.00094088	0.00519863	0.0168015	0.0286472	0.0195364	0.0166798	0.033523	0.015832	0.0200543	0.0337681	0.0196925	0.0300454	0.034958	0.0233943	0.019123	0.11561
Group4_con2_AP_AbcA_2	M749-752cm_6936_4	cellularorganisms;Bacteria;PVCgroup;Planctomycetota;Phycisphaerae;unclassifiedPhycisphaerae	0.0429305	0.0364608	0.0117684	0.00768619	0.000955104	0.00211832	0.00170046	0.00375821	0.00867585	0.00629688	0.0132406	0.00565229	0.0098453	0.00858399	0.0291249	0.0072654	0.044488	0.0343376	0.041067	0.0430358	0.00332318	0.124321
Group4_con2_AP_AbcA_2	M749-752cm_75005_1	cellularorganisms;Bacteria;PVCgroup;Planctomycetota;Phycisphaerae;unclassifiedPhycisphaerae	0.00603202	0.0114514	0.00687254	0.00410384	0.00254977	0	0.0011349	0.00627063	0.0106156	0.0121408	0.00490936	0.013832	0.0151634	0.0105032	0.00691134	0.00775835	0.00475065	0.011725	0.0105417	0.00705461	0.0204048	0.0613577
Group4_con2_AP_AbcA_2	M99-102cm_1088496_1	cellularorganisms;Bacteria;Pseudomonadota;unclassifiedPseudomonadota	0.00260578	0	0.00254476	0	0	0	0	0	0	0.00242064	0.0076349	0	0	0.00247489	0	0.0678688	0.00615673	0.00552559	0.0054647	0.00261217	0	0
Group4_con2_AP_AbcA_2	M99-102cm_112419_1	cellularorganisms;Bacteria;PVCgroup;Planctomycetota;Phycisphaerae;unclassifiedPhycisphaerae	0.0155543	0.0118115	0.00911398	0.00634934	0.00690362	0.00328104	0.000877939	0.00679121	0.0179172	0.0180614	0.024306	0.0418283	0.0195503	0.022898	0.0133663	0.0127537	0.0211314	0.0189652	0.0179407	0.0077962	0.0301971	0.00970883
Group4_con2_AP_AbcA_2	M99-102cm_1171843_1	cellularorganisms;Bacteria;Bacteriaincertaesedis;Bacteriacandidatephyla;candidatedivisionNC10;unclassifiedcandidatedivisionNC10	0	0	0	0.00275422	0	0.00379533	0.00304666	0	0.00777212	0	0.0105434	0	0	0	0.00231921	0	0	0	0	0.00270547	0	0
Group4_con2_AP_AbcA_2	M99-102cm_118478_2	Bacteriabacterium	0.00395413	0.01126	0.00128717	0.00269017	0	0	0	0	0.00759137	0.00367318	0.0244583	0	0	0.00125183	0.00906109	0.00762867	0.00155708	0.0167695	0.00414618	0.00924892	0	0.00914123
Group4_con2_AP_AbcA_2	M99-102cm_138889_1	cellularorganisms;Bacteria;PVCgroup;Planctomycetota;unclassifiedPlanctomycetota	0.00663117	0.00550761	0.00566639	0.00422951	0.00105114	0.00116566	0.000935719	0.00413609	0.0119352	0.01155	0.0137624	0.00103677	0	0.00314903	0.0113968	0.00559715	0.0039169	0.00878842	0.0060841	0.00415465	0.000731464	0.00804829
Group4_con2_AP_AbcA_2	M99-102cm_21839_1	cellularorganisms;Bacteria;Acidobacteria;unclassifiedAcidobacteria	0.0331761	0.0262427	0.0215994	0.0103451	0.00467458	0	0.00104032	0.0252915	0.0274236	0.0179777	0.0396022	0.0126794	0.0463326	0.0350106	0.0300931	0.0524497	0.0174191	0.0214959	0.021259	0.030486	0.0447279	0.0191743
Group4_con2_AP_AbcA_2	M99-102cm_314404_1	cellularorganisms;Bacteria;Bacteriaincertaesedis;Bacteriacandidatephyla;CandidatusSumerlaeota;unclassifiedCandidatusSumerlaeota	0.00129916	0.00123318	0.0038062	0	0	0	0	0.00162066	0.0024942	0.00603426	0.0114195	0.00649987	0.00522536	0.00370169	0.00558205	0.00751938	0.00153477	0.00137744	0.00272452	0.00130235	0.00114645	0
Group4_con2_AP_AbcA_2	M99-102cm_3224_7	cellularorganisms;Bacteria;Acidobacteria;unclassifiedAcidobacteria	0.018409	0.0194157	0.00732431	0.00695802	0.000864621	0.00191764	0.00461809	0.0229646	0.0196348	0.0449693	0.0246384	0.00767522	0.0178252	0.0317306	0.0134758	0.0164427	0.0185258	0.0130122	0.0150135	0.0143532	0.0198551	0.0160776
Group4_con2_AP_AbcA_2	M99-102cm_323364_2	cellularorganisms;Bacteria;Pseudomonadota;unclassifiedPseudomonadota	0.00989251	0.0156502	0.00966082	0.011778	0.0104541	0.0046372	0.00744492	0.0061703	0.0189922	0.0107212	0.00966162	0.0494935	0.0348152	0.00626371	0.00708412	0.0127237	0.00194777	0.00699239	0.0121018	0.0198335	0.0218242	0.00457394
Group4_con2_AP_AbcA_2	M99-102cm_340309_1	cellularorganisms;Bacteria;Terrabacteriagroup;Chloroflexi;unclassifiedChloroflexi	0.00814503	0.00515426	0.00795427	0.00415606	0.0068859	0.00572709	0.0122596	0.00338689	0.00260622	0.00882736	0.0106066	0.00169794	0.00136501	0.00515725	0.00816583	0.00916658	0.0032074	0.00575721	0.00427032	0.0040825	0	0.00376597
Group4_con2_AP_AbcA_2	M99-102cm_349215_1	cellularorganisms;Bacteria;Pseudomonadota;Gammaproteobacteria;unclassifiedGammaproteobacteria	0.0013994	0.00265667	0.00273326	0	0.00177461	0	0.00157975	0.00174571	0.00134333	0.00259995	0.00683371	0	0	0.00132911	0.00360766	0.00269986	0.0016532	0	0	0.00280567	0.00123491	0.0077644
Group4_con2_AP_AbcA_2	M99-102cm_353661_1	cellularorganisms;Bacteria;PVCgroup;Planctomycetota;unclassifiedPlanctomycetota	0.00693282	0.00658074	0.00812455	0.0113201	0.01055	0.0116994	0.00469577	0.0017297	0.0439232	0.0322012	0.0433345	0	0.0139423	0.00131691	0.0166813	0.0187256	0.00982818	0.00588045	0.0145391	0.0180695	0	0
Group4_con2_AP_AbcA_2	M99-102cm_3589_9	cellularorganisms;Bacteria;PVCgroup;Planctomycetota;unclassifiedPlanctomycetota	0.0152017	0.0125475	0.0142002	0.010792	0.0192775	0.00185894	0.00820732	0.00247352	0.0298196	0.0491185	0.0406676	0.00413348	0.00132919	0.0119271	0.03635	0.0153018	0.0117122	0.0161177	0.0110887	0.00993845	0.0011665	0.00275036
Group4_con2_AP_AbcA_2	M99-102cm_364705_1	cellularorganisms;Bacteria;PVCgroup;Planctomycetota;unclassifiedPlanctomycetota	0.006595	0	0.00161014	0.00336515	0.00418162	0.00695581	0.00744492	0.00205677	0.00474806	0.00306321	0.00805135	0	0.00165787	0.00156593	0.0056673	0.0143142	0	0	0.00345767	0.00661118	0.0116396	0
Group4_con2_AP_AbcA_2	M99-102cm_509299_1	cellularorganisms;Bacteria;Pseudomonadota;Alphaproteobacteria;Caulobacterales;Caulobacteraceae;Brevundimonas	0	0.00161797	0.00332923	0.00173951	0.00216155	0	0	0	0.00327247	0	0.0149828	0	0	0.00161891	0.00585905	0.00986565	0	0.00180724	0	0.00341743	0.0150418	0.0189148
Group4_con2_AP_AbcA_2	M99-102cm_518373_1	cellularorganisms;Bacteria;PVCgroup;Planctomycetota;unclassifiedPlanctomycetota	0.00172398	0.00327285	0	0.0035187	0.00437242	0.00242439	0	0.00215061	0.0016549	0.00320298	0.0117862	0.00215632	0.00693404	0	0.00740735	0.00166303	0	0	0	0	0	0
Group4_con2_AP_AbcA_2	M99-102cm_60827_2	cellularorganisms;Bacteria;PVCgroup;Planctomycetota;unclassifiedPlanctomycetota	0.00428551	0.00976288	0.0125554	0.00437343	0.00652143	0.00120532	0.00193512	0	0.0312648	0.0175165	0.0359952	0	0	0	0.0250422	0.0132288	0.011138	0.0154487	0.000898732	0.00945123	0.000756353	0.00118888
Group4_con2_AP_AbcA_2	M99-102cm_67342_2	cellularorganisms;Bacteria;Pseudomonadota;Gammaproteobacteria;Alteromonadales;Alteromonadaceae;unclassifiedAlteromonadaceae	0	0.00121576	0.00125081	0	0	0	0	0.00639108	0	0	0.00375275	0.00160201	0.00257578	0.00121647	0.00110064	0.00123553	0.0015131	0	0	0	0.00226051	0
Group4_con2_AP_AbcA_2	M99-102cm_677581_1	cellularorganisms;Bacteria;PVCgroup;Planctomycetota;unclassifiedPlanctomycetota	0.00230156	0.00218467	0.00449531	0	0.00291864	0	0.00259816	0.00861336	0.006628	0	0.0112392	0	0.00231428	0.00437188	0.0019778	0.00222019	0.00271896	0.00732071	0.00482669	0	0	0
Group4_con2_AP_AbcA_2	M99-102cm_763_8	cellularorganisms;Bacteria;FCBgroup;Gemmatimonadetes;unclassifiedGemmatimonadetes	0.16024	0.206548	0.200944	0.400457	0.727375	0.958984	0.692729	0.212388	0.113617	0.137014	0.1236	0.350745	0.259083	0.17035	0.0915388	0.0799223	0.0774413	0.0917049	0.129836	0.140554	0.126943	0.106082
Group4_con2_AP_AbcA_2	M99-102cm_820973_1	cellularorganisms;Bacteria;PVCgroup;Planctomycetota;unclassifiedPlanctomycetota	0.00444516	0.00210971	0	0.00680454	0.00563699	0	0.010036	0.0083178	0.0149347	0	0.0195364	0	0	0.00844373	0.00954968	0.00643202	0.00525133	0.0023565	0.00233053	0	0.00196133	0
Group4_con2_AP_AbcA_2	M99-102cm_9213_6	cellularorganisms;Bacteria;PVCgroup;Planctomycetota;unclassifiedPlanctomycetota	0.0282276	0.015909	0.0180905	0.012603	0.0190166	0.0458984	0.0557645	0.0297111	0.0355643	0.0221248	0.05083	0.0441333	0.0159658	0.0234585	0.0560941	0.10041	0.0135472	0.0187053	0.0046248	0.0114956	0	0.00856501
Group4_con2_AP_AbcA_2	M99-102cm_92802_2	cellularorganisms;Bacteria;Pseudomonadota;Gammaproteobacteria;Pseudomonadales;Pseudomonadaceae	0.00892533	0.00169441	0.00174326	0	0	0	0	0.00445363	0.00856769	0.00165823	0.0122038	0.00223273	0.00179493	0	0	0	0	0	0	0.0572622	0.0110267	0
Group4_con2_AP_AbcA_2	M99-102cm_9385_4	cellularorganisms;Bacteria;Pseudomonadota;unclassifiedPseudomonadota	0.00355613	0.0126582	0.012155	0.00997999	0.00789178	0.00250045	0.00401442	0.0221808	0.0247489	0.0404674	0.0408093	0.0522634	0.0536368	0.0320862	0.0168074	0.0188672	0.0031508	0.00848341	0.0158476	0.0160418	0	0.00369951
Group4_con2_AP_AbcA_2	M99-102cm_99082_2	cellularorganisms;Bacteria;PVCgroup;Planctomycetota;unclassifiedPlanctomycetota	0.0137953	0.0122218	0.0125741	0.0065699	0.0151616	0.00776003	0.00934391	0.0195038	0.027368	0.0281933	0.0305396	0	0.0258936	0.00873489	0.0229192	0.00798457	0.0108648	0.0126764	0.0183228	0.048863	0.0657383	0.00127569
Group4_con2_AP_K27540	M10-12cm_1055229_1	cellularorganisms;Bacteria;Terrabacteriagroup;Chloroflexi;unclassifiedChloroflexi	0.00877561	0.0111066	0.0142835	0	0	0	0	0.0182455	0.00561598	0.00815209	0.0114277	0.0036588	0.00882412	0.00555652	0.00502744	0.0197525	0.00691143	0.00930439	0.00306728	0.00586475	0.0103254	0.00405753
Group4_con2_AP_K27540	M10-12cm_1118760_1	cellularorganisms;Bacteria;Terrabacteriagroup;Chloroflexi;unclassifiedChloroflexi	0.0026515	0.00251684	0.00776821	0	0	0	0	0	0	0	0.00258962	0.00331645	0	0	0	0.00767328	0.00626475	0.00281127	0.00278029	0.002658	0	0
Group4_con2_AP_K27540	M10-12cm_1158061_1	cellularorganisms;Bacteria;Pseudomonadota;delta/epsilonsubdivisions;Deltaproteobacteria;unclassifiedDeltaproteobacteria	0.00804864	0.00254663	0.0104802	0	0.00340221	0	0	0	0	0	0.00524053	0	0	0.00254811	0.00230548	0.0103521	0.00316944	0.00568907	0.00281319	0	0	0
Group4_con2_AP_K27540	M10-12cm_1254132_1	cellularorganisms;Bacteria;Terrabacteriagroup;Chloroflexi;Dehalococcoidia;unclassifiedDehalococcoidia	0	0.00265667	0.00273326	0	0	0	0	0	0	0	0.00273348	0	0.00562856	0.00265821	0	0	0	0	0	0	0	0
Group4_con2_AP_K27540	M10-12cm_128909_2	cellularorganisms;Bacteria;Acidobacteria;unclassifiedAcidobacteria	0.0128875	0.00556047	0.0125857	0.0083694	0.00297144	0	0	0.00146153	0.00337394	0.0021767	0.004577	0.00293082	0.00353421	0.00890192	0.0100679	0.0158224	0.0096885	0.0136641	0.0208845	0.00939573	0.00930491	0.00162511
Group4_con2_AP_K27540	M10-12cm_134892_1	cellularorganisms;Bacteria;Terrabacteriagroup;Chloroflexi;unclassifiedChloroflexi	0.00348774	0.0055177	0.00681212	0.00118643	0	0	0	0.0087017	0.00446399	0.00215996	0.00454179	0.00436241	0.00233802	0.00772926	0	0.00224296	0	0.00123263	0	0.0034963	0.00205185	0.00161261
Group4_con2_AP_K27540	M10-12cm_15271_3	cellularorganisms;Bacteria;Terrabacteriagroup;Chloroflexi;unclassifiedChloroflexi	0.029405	0.0369155	0.0324217	0.0154882	0.00601436	0	0.00749554	0.0520646	0.0582746	0.0202665	0.0305716	0.0379657	0.0486434	0.036036	0.0220082	0.0457507	0.0268939	0.0351997	0.028844	0.0313789	0.0267857	0.038156
Group4_con2_AP_K27540	M10-12cm_1631752_1	cellularorganisms;Bacteria;Pseudomonadota;delta/epsilonsubdivisions;Deltaproteobacteria;unclassifiedDeltaproteobacteria	0	0	0.00935467	0.00325851	0	0	0	0.00398317	0.00306506	0	0	0	0.00963197	0	0	0.00308012	0	0	0.00334809	0.00640167	0	0
Group4_con2_AP_K27540	M10-12cm_163413_1	cellularorganisms;Bacteria;Pseudomonadota;Alphaproteobacteria;Rhodospirillales;Rhodospirillaceae;unclassifiedRhodospirillaceae	0.00103047	0.00391255	0.0171077	0.0136709	0.00784054	0.011593	0	0	0	0	0	0	0.00103617	0	0	0.000994039	0	0	0	0	0	0
Group4_con2_AP_K27540	M10-12cm_17118_2	cellularorganisms;Bacteria;Pseudomonadota;delta/epsilonsubdivisions;Deltaproteobacteria;unclassifiedDeltaproteobacteria	0.00597899	0.00283767	0.024329	0.0376268	0.0252735	0.00560541	0.00787444	0	0	0	0	0	0	0	0	0	0	0	0	0	0	0
Group4_con2_AP_K27540	M10-12cm_2169_6	cellularorganisms;Bacteria;Pseudomonadota;delta/epsilonsubdivisions;Deltaproteobacteria;Desulfobacterales;Desulfobacteraceae;unclassifiedDesulfobacteraceae	0.0856755	0.0676181	0.0423046	0.0314367	0.00976599	0.00406125	0.00543353	0	0.00554444	0.00804824	0.0216241	0.00240812	0.00677578	0.0237715	0.0488068	0.0510737	0.0966647	0.124519	0.0837805	0.0733406	0.0339797	0.090799
Group4_con2_AP_K27540	M10-12cm_231555_1	cellularorganisms;Bacteria;Pseudomonadota;Betaproteobacteria;Burkholderiales;unclassifiedBurkholderiales	0.00377839	0.002391	0.00983973	0.00771181	0.00479144	0.00177115	0.00142177	0.0235671	0.0217619	0.00935981	0.0110706	0.025205	0.0126643	0.0191391	0.0129876	0.019439	0.00743939	0.00534141	0.00924445	0.0050502	0.013337	0
Group4_con2_AP_K27540	M10-12cm_23736_2	cellularorganisms;Bacteria;Terrabacteriagroup;Chloroflexi;unclassifiedChloroflexi	0.0433611	0.0536857	0.0451073	0.0269352	0.0155398	0.0106048	0.00638468	0.0729062	0.0660549	0.0271454	0.0460316	0.0471612	0.0843581	0.0546121	0.0615627	0.0736539	0.0412028	0.0489722	0.0553514	0.0425225	0.0457507	0.0588383
Group4_con2_AP_K27540	M10-12cm_246317_1	cellularorganisms;Bacteria;Terrabacteriagroup;Chloroflexi;unclassifiedChloroflexi	0.00250501	0.00356669	0.00856219	0.0025564	0	0	0	0.00468738	0.00480927	0.00232702	0.00366982	0.00626645	0.00503771	0.0118959	0.00430527	0.00362467	0.0118373	0.0119518	0.00262668	0.00376673	0.00331584	0.00173734
Group4_con2_AP_K27540	M10-12cm_25396_3	cellularorganisms;Bacteria;Terrabacteriagroup;Chloroflexi;unclassifiedChloroflexi	0.0446753	0.0541359	0.0399159	0.0232809	0.0204917	0.00401016	0.00643822	0.0782606	0.0675213	0.02649	0.0557012	0.028534	0.0516128	0.0523617	0.0465592	0.0871086	0.0269502	0.0393047	0.0388716	0.036209	0.0192926	0.0659242
Group4_con2_AP_K27540	M10-12cm_26608_2	cellularorganisms;Bacteria;Terrabacteriagroup;Chloroflexi;unclassifiedChloroflexi	0.0365348	0.0409039	0.0265307	0.0152961	0.0130676	0.00263477	0.00317255	0.0595995	0.0647463	0.0504733	0.0484911	0.0609295	0.0753575	0.0542736	0.0491059	0.0469909	0.0243471	0.0466821	0.0324156	0.0394417	0.0272803	0.0194912
Group4_con2_AP_K27540	M10-12cm_29178_5	cellularorganisms;Bacteria;Terrabacteriagroup;Actinomycetota;unclassifiedActinomycetota	0.0874495	0.078497	0.0445573	0.025221	0.0168755	0.00267344	0.00214607	0.00118577	0.010037	0.00794701	0.0278506	0.0071335	0.0105137	0.0279864	0.0490097	0.0449297	0.0842195	0.106828	0.0827267	0.0733709	0.0276806	0.100205
Group4_con2_AP_K27540	M10-12cm_30079_2	cellularorganisms;Bacteria;Terrabacteriagroup;Chloroflexi;Dehalococcoidia;unclassifiedDehalococcoidia	0.0332688	0.0252634	0.0287766	0.0135805	0.00843776	0.00534688	0.00214607	0.0071146	0.0374105	0.031788	0.0297073	0.0178338	0.0497012	0.0424311	0.0294058	0.0440128	0.030319	0.0302344	0.023921	0.0295389	0.0285194	0.0421915
Group4_con2_AP_K27540	M10-12cm_348937_1	cellularorganisms;Bacteria;Pseudomonadota;Alphaproteobacteria;Rhodospirillales;unclassifiedRhodospirillales	0	0.00138832	0.0142835	0.00447782	0.00185475	0.00411365	0	0.00182455	0	0	0.00142847	0	0	0	0	0	0	0.00155073	0	0	0	0
Group4_con2_AP_K27540	M10-12cm_35051_2	cellularorganisms;Bacteria;Pseudomonadota;Betaproteobacteria;Burkholderiales;unclassifiedBurkholderiales	0.0859398	0.0750118	0.027011	0.0161293	0.00751599	0.00416742	0.00111512	0.00492907	0.0113788	0.00825865	0.0356961	0.00741325	0.00695292	0.0337749	0.0619668	0.052409	0.100359	0.10997	0.104615	0.0871408	0.0462002	0.0534373
Group4_con2_AP_K27540	M10-12cm_360221_1	cellularorganisms;Bacteria;Pseudomonadota;delta/epsilonsubdivisions;Deltaproteobacteria;unclassifiedDeltaproteobacteria	0.00445974	0.00282217	0.00871058	0.00606831	0.00565547	0	0	0	0	0	0	0	0	0	0	0	0	0	0	0	0	0
Group4_con2_AP_K27540	M10-12cm_375077_1	cellularorganisms;Bacteria;Pseudomonadota;unclassifiedPseudomonadota	0.00454923	0	0.00592358	0.00154752	0.00384597	0.00213249	0.00171183	0.00189167	0	0	0.00148102	0.0018967	0	0	0.0013031	0	0.00537427	0.00482335	0.00159006	0	0	0
Group4_con2_AP_K27540	M10-12cm_44584_2	cellularorganisms;Bacteria;Acidobacteria;unclassifiedAcidobacteria	0.028576	0.0379747	0.0241859	0.00777661	0.00845548	0.00401859	0.00322587	0.0558481	0.0557764	0.0380488	0.0437243	0.0571879	0.0411854	0.0379968	0.037653	0.0560504	0.0292574	0.0383773	0.039952	0.0267364	0.0311011	0.0251038
Group4_con2_AP_K27540	M10-12cm_53522_2	cellularorganisms;Bacteria;Acidobacteria;unclassifiedAcidobacteria	0.0400065	0.0298373	0.0316277	0.0311065	0.00845548	0.00267906	0.0107529	0.0237652	0.0228592	0.0522065	0.0409334	0.0119141	0.0651304	0.0551858	0.028649	0.0358355	0.0461367	0.0333277	0.0459448	0.0362851	0.142897	0.01057
Group4_con2_AP_K27540	M10-12cm_5839_3	cellularorganisms;Bacteria;FCBgroup;CandidatusMarinimicrobia	0.117478	0.162199	0.124208	0.0653935	0.0615603	0.00955741	0.0252083	0.576511	0.252569	0.222771	0.174475	0.376456	0.505702	0.161371	0.100953	0.183567	0.0550547	0.0905866	0.0600649	0.085648	0.143937	0.0161606
Group4_con2_AP_K27540	M10-12cm_61331_2	cellularorganisms;Bacteria;Terrabacteriagroup;Chloroflexi;unclassifiedChloroflexi	0.0265097	0.0312373	0.0321378	0.0149261	0.00695532	0.00385655	0.00103193	0.06614	0.0587923	0.0305703	0.0392828	0.0560253	0.0395247	0.0382011	0.0502744	0.0396814	0.0280777	0.0387683	0.0268387	0.0366547	0.0387204	0.0355033
Group4_con2_AP_K27540	M10-12cm_62711_1	cellularorganisms;Bacteria;Terrabacteriagroup;Chloroflexi;Dehalococcoidia;unclassifiedDehalococcoidia	0.0323183	0.0261657	0.0287766	0.0126105	0.00602697	0	0.00321911	0.0166007	0.0401478	0.027373	0.0389908	0.0118892	0.0630823	0.0487506	0.0375741	0.027508	0.0258273	0.0403125	0.0289045	0.0304918	0.0427792	0.0250512
Group4_con2_AP_K27540	M10-12cm_64301_2	cellularorganisms;Bacteria;Terrabacteriagroup;Chloroflexi;unclassifiedChloroflexi	0.0213259	0.0176025	0.0244484	0.0151397	0.00705488	0.00260783	0.00418682	0.00578334	0.0356023	0.0267013	0.0271671	0.0173961	0.0382258	0.0440317	0.0254971	0.0295162	0.0284796	0.0314586	0.0301397	0.0213782	0.0253649	0.0270087
Group4_con2_AP_K27540	M10-12cm_68243_1	cellularorganisms;Bacteria;Terrabacteriagroup;Chloroflexi;unclassifiedChloroflexi	0.0319944	0.0260311	0.0321378	0.0130603	0.0057961	0.00385655	0.00412773	0.0182455	0.0386099	0.0237769	0.0330333	0.00571687	0.0579083	0.0659837	0.0447757	0.0449722	0.0269978	0.032953	0.0325899	0.034822	0.0330737	0.0329674
Group4_con2_AP_K27540	M10-12cm_689061_1	cellularorganisms;Bacteria;Pseudomonadota;delta/epsilonsubdivisions;Deltaproteobacteria;unclassifiedDeltaproteobacteria	0.00207035	0.00196521	0.0101093	0.00211282	0	0	0	0	0.00198739	0.00192325	0.00404406	0	0.00416359	0.00589904	0	0	0	0.0021951	0.00434182	0	0	0
Group4_con2_AP_K27540	M10-12cm_6908_5	cellularorganisms;Bacteria;Bacteriaincertaesedis;Bacteriacandidatephyla;CandidatusAerophobetes;CandidatusAerophobus;unclassifiedCandidatusAerophobus	0.0902887	0.086635	0.027794	0.0240368	0.0124453	0.00552048	0.0044315	0.00244853	0.0075366	0.00547002	0.0345058	0.00736511	0.0246706	0.0298272	0.0573477	0.0662692	0.120576	0.103013	0.0854126	0.0649312	0.0381058	0.121155
Group4_con2_AP_K27540	M10-12cm_728054_1	cellularorganisms;Bacteria;Pseudomonadota;delta/epsilonsubdivisions;Deltaproteobacteria;unclassifiedDeltaproteobacteria	0	0.00609029	0.00835449	0.00218259	0.00271214	0.00300762	0	0	0.00205301	0.00993376	0.00208879	0	0.00215053	0.00406255	0.00918931	0.0103155	0	0.00453516	0.00672777	0.00643186	0	0.00889976
Group4_con2_AP_K27540	M10-12cm_80933_2	cellularorganisms;Bacteria;Terrabacteriagroup;Chloroflexi;unclassifiedChloroflexi	0.0641087	0.0564433	0.0244985	0.0151708	0.0176733	0.00130659	0.00734195	0.0753375	0.0793775	0.0310715	0.0480936	0.0406741	0.0691344	0.0547112	0.0662685	0.0770787	0.0460998	0.041374	0.0272787	0.042844	0.0450945	0.076037
Group4_con2_AP_K27540	M108-111cm_114101_1	cellularorganisms;Bacteria;Pseudomonadota;delta/epsilonsubdivisions;Deltaproteobacteria;unclassifiedDeltaproteobacteria	0.00381014	0.0045208	0.00372091	0.00291623	0.00120793	0	0	0.0154473	0.0118868	0.00619399	0.0102333	0.0166798	0.0076624	0.00271406	0.00409272	0.00735087	0.00337586	0.00706951	0.0079904	0.00381948	0.00924626	0.00132125
Group4_con2_AP_K27540	M108-111cm_181157_1	cellularorganisms;Bacteria;Acidobacteria;unclassifiedAcidobacteria	0.00453407	0.0021519	0.00442788	0.00231354	0	0	0	0	0.00870477	0.00210596	0.0132847	0.019849	0.00227957	0.00215315	0.0058444	0.00218689	0.0107127	0.0072109	0.00475429	0.00454518	0.00200055	0.00314458
Group4_con2_AP_K27540	M108-111cm_181184_3	cellularorganisms;Bacteria;Terrabacteriagroup;Chloroflexi;unclassifiedChloroflexi	0	0.00122966	0	0.00132202	0	0	0	0	0.00124354	0	0	0.00648129	0	0	0.00111322	0.00124965	0	0.00274701	0	0.00129862	0	0
Group4_con2_AP_K27540	M108-111cm_199574_1	cellularorganisms;Bacteria;Pseudomonadota;delta/epsilonsubdivisions;Deltaproteobacteria;unclassifiedDeltaproteobacteria	0.0125078	0.0138513	0.0142506	0.0127644	0.00264355	0	0.00117664	0.00260051	0.0170093	0.0174286	0.0213777	0.022163	0.0167692	0.0128694	0.0197053	0.0201093	0.0209329	0.0165768	0.0295094	0.0188077	0.0101177	0.0130121
Group4_con2_AP_K27540	M108-111cm_22705_2	cellularorganisms;Bacteria;Pseudomonadota;unclassifiedPseudomonadota	0.0206949	0.0169652	0.0128611	0.00959976	0.00477156	0.00264571	0.00106191	0	0	0	0.0238868	0.0223551	0.0122964	0.0160816	0.0210172	0.023593	0.020003	0.0209445	0.0305774	0.0264036	0.000830106	0.0130481
Group4_con2_AP_K27540	M108-111cm_247396_1	cellularorganisms;Bacteria;Pseudomonadota;delta/epsilonsubdivisions;Deltaproteobacteria;unclassifiedDeltaproteobacteria	0.00236149	0	0.00345928	0.00481988	0.00149733	0	0	0.00294589	0.00566717	0.00109685	0.00691913	0.020676	0.00593637	0.00448573	0.00202931	0.00569501	0.00278977	0.00250379	0.00247619	0.00473457	0.0166713	0.00327561
Group4_con2_AP_K27540	M108-111cm_303223_1	cellularorganisms;Bacteria;Terrabacteriagroup;Chloroflexi;unclassifiedChloroflexi	0.0110251	0.00915703	0.00538344	0.00421923	0.00699055	0	0.00311148	0.0137535	0.015875	0.00640108	0.00538388	0.020685	0.00831452	0.00392672	0.00236855	0.0132941	0.00488422	0.00438353	0.0101155	0.0096706	0.00972914	0.0152928
Group4_con2_AP_K27540	M108-111cm_338513_1	cellularorganisms;Bacteria;Pseudomonadota;delta/epsilonsubdivisions;Deltaproteobacteria;unclassifiedDeltaproteobacteria	0.00503785	0.004782	0.00327991	0.00171374	0.00212953	0	0.0018957	0.00209485	0.00644798	0.00311994	0.00164009	0.0126025	0.0101314	0.00318985	0.00288612	0.00485974	0	0	0	0.0033668	0.00148189	0.00232932
Group4_con2_AP_K27540	M108-111cm_3569_6	cellularorganisms; Bacteria; Terrabacteriagroup; Chloroflexi; unclassifiedChloroflexi	0.0149886	0.0133382	0.0100634	0.00669207	0	0	0.00105752	0	0	0.00087023	0.0201284	0.042182	0.0178974	0.026692	0.0265655	0.0289175	0.0166003	0.0198647	0.0245573	0.0234772	0	0.0168924
Group4_con2_AP_K27540	M108-111cm_473785_1	cellularorganisms;Bacteria;Terrabacteriagroup;Chloroflexi;Dehalococcoidia;Dehalococcoidales;unclassifiedDehalococcoidales	0	0.0016059	0.00165219	0	0	0	0	0.0105524	0.00974415	0	0.00165233	0.00846438	0.00340234	0.00321366	0	0	0	0	0.00177399	0	0	0.0023467
Group4_con2_AP_K27540	M108-111cm_7057_5	cellularorganisms;Bacteria;FCBgroup;CandidatusMarinimicrobia	0	0	0.000948154	0	0	0	0	0.00121116	0.00279597	0.00360763	0.000948232	0.0497894	0.0361216	0.00184424	0	0	0	0	0	0	0.000856769	0
Group4_con2_AP_K27540	M108-111cm_730354_1	cellularorganisms;Bacteria;Terrabacteriagroup;Chloroflexi;unclassifiedChloroflexi	0.00215908	0	0.00421703	0	0	0.00303626	0	0.00269338	0.0062177	0.00200567	0.00210869	0.0135027	0.00217101	0.00205062	0.00185537	0.0041655	0.00510129	0.00686752	0.00226395	0	0	0
Group4_con2_AP_K27540	M108-111cm_79510_2	cellularorganisms;Bacteria;Pseudomonadota;delta/epsilonsubdivisions;Deltaproteobacteria;unclassifiedDeltaproteobacteria	0.0303536	0.0216091	0.022232	0.0145201	0.0084201	0.00400177	0.00107079	0.0544311	0.0528114	0.0290781	0.0250131	0.0628808	0.0400593	0.0387387	0.0228233	0.0430057	0.0224115	0.034194	0.0278494	0.0247228	0.0535713	0.00657862
Group4_con2_AP_K27540	M108-111cm_99818_2	cellularorganisms;Bacteria;Nitrospinae/Tectomicrobiagroup;Nitrospinae;unclassifiedNitrospinae	0.00272589	0.00172497	0.00088735	0.000927272	0.0023045	0	0.00102573	0.00340046	0.00610555	0.00253221	0.00532454	0.02273	0.00456827	0.0060409	0.00780815	0.00613555	0.00322026	0.0048169	0.00666935	0.00546515	0.0168383	0.00252071
Group4_con2_AP_K27540	M12-15cm_101676_1	cellularorganisms;Bacteria;Pseudomonadota;unclassifiedPseudomonadota	0.0018971	0.00360151	0.0101897	0.0222642	0.0529264	0.0506891	0.0117787	0.00118329	0.00182108	0.00264346	0	0	0	0	0	0	0.00112058	0.0010057	0	0	0	0
Group4_con2_AP_K27540	M12-15cm_102467_1	cellularorganisms;Bacteria;Acidobacteria;unclassifiedAcidobacteria	0.00380215	0.000902265	0.00278483	0.0194008	0.0144647	0.0120305	0.00321911	0.0272726	0.010037	0	0.00278506	0.00118892	0	0.0117363	0.000816828	0	0	0	0	0	0	0
Group4_con2_AP_K27540	M12-15cm_1068516_1	cellularorganisms;Bacteria;Terrabacteriagroup;Chloroflexi;unclassifiedChloroflexi	0	0.00245932	0.00506043	0.0052881	0	0	0	0	0	0	0	0	0.00260522	0	0	0.00749789	0	0.00549402	0	0	0	0
Group4_con2_AP_K27540	M12-15cm_1129839_1	cellularorganisms;Bacteria;Terrabacteriagroup;Chloroflexi;unclassifiedChloroflexi	0	0.00253165	0.0078139	0.00272181	0	0	0	0	0	0	0	0	0.00268184	0.00759936	0.00229192	0.00257281	0	0	0	0	0.00470719	0
Group4_con2_AP_K27540	M12-15cm_124527_1	cellularorganisms;Bacteria;Acidobacteria;unclassifiedAcidobacteria	0.00457063	0.00694162	0.0160689	0.0242549	0.0521649	0.0565627	0.0288941	0.00570172	0	0.0033967	0.00178558	0.00114337	0	0.00173641	0.000785538	0.000881809	0	0	0	0	0	0
Group4_con2_AP_K27540	M12-15cm_134871_1	cellularorganisms;Bacteria;Pseudomonadota;delta/epsilonsubdivisions;Deltaproteobacteria;unclassifiedDeltaproteobacteria	0.00380215	0.00992491	0.00835449	0.0378315	0.0554481	0.0467852	0.0225338	0.0035573	0.00091245	0.001766	0.00278506	0.00237783	0	0.00451394	0.000816828	0	0	0	0	0	0	0
Group4_con2_AP_K27540	M12-15cm_16271_1	cellularorganisms;Bacteria;Pseudomonadota;unclassifiedPseudomonadota	0.0076043	0.00631585	0.0157807	0.0291012	0.0542427	0.0641626	0.0515058	0	0	0	0	0.00118892	0	0.00270837	0	0	0	0.00100781	0	0	0	0
Group4_con2_AP_K27540	M12-15cm_17368_4	cellularorganisms;Bacteria;Pseudomonadota;delta/epsilonsubdivisions;Deltaproteobacteria;unclassifiedDeltaproteobacteria	0.0110139	0.0174243	0.0233046	0.0393396	0.0349174	0.0219422	0.0196861	0.0137395	0.0193831	0.0238732	0.0295814	0.014924	0.0212267	0.0191779	0.0126195	0.0106245	0.0260228	0.014597	0.0134737	0.00736062	0.000809941	0.00127311
Group4_con2_AP_K27540	M12-15cm_18164_4	cellularorganisms;Bacteria;Acidobacteria;unclassifiedAcidobacteria	0.0115123	0.0151306	0.0319983	0.0668758	0.119037	0.0934007	0.0399874	0.00220942	0.0034003	0	0.000864891	0	0.000890455	0.0033643	0.00076099	0	0	0.00281676	0.00185714	0.000887731	0	0
Group4_con2_AP_K27540	M12-15cm_199735_1	cellularorganisms;Bacteria;Pseudomonadota;Alphaproteobacteria;Rhodospirillales;Rhodospirillaceae;unclassifiedRhodospirillaceae	0.00354224	0.00112078	0.0138371	0.0132547	0.00299465	0	0	0	0	0	0	0	0	0	0	0.001139	0	0.00125189	0	0	0	0
Group4_con2_AP_K27540	M12-15cm_23207_1	cellularorganisms;Bacteria;Pseudomonadota;unclassifiedPseudomonadota	0.00927212	0.0167223	0.0162989	0.0293333	0.0517358	0.0704115	0.0502418	0	0	0	0.000905571	0	0	0.000880634	0	0	0	0.00196616	0	0	0	0
Group4_con2_AP_K27540	M12-15cm_2414_6	cellularorganisms;Bacteria;Pseudomonadota;Alphaproteobacteria;Rhodospirillales;Rhodospirillaceae;unclassifiedRhodospirillaceae	0.00968817	0.00735693	0.0122997	0.048446	0.066343	0.0940074	0.0842127	0.00966856	0	0	0	0.00121178	0.00194835	0.00276045	0.000832536	0.000934566	0	0.00102719	0	0	0	0
Group4_con2_AP_K27540	M12-15cm_25858_2	cellularorganisms;Bacteria;Pseudomonadota;unclassifiedPseudomonadota	0.00650378	0.0149928	0.0108882	0.0265488	0.0494854	0.0836217	0.124813	0.00463615	0	0	0.000907427	0	0.0018685	0.00529463	0.000798416	0	0.00109761	0	0	0.00186278	0.000819899	0
Group4_con2_AP_K27540	M12-15cm_262101_1	cellularorganisms;Bacteria;Pseudomonadota;Alphaproteobacteria;unclassifiedAlphaproteobacteria	0	0.00236473	0.00608225	0.0152541	0.0142164	0.0140135	0.00984305	0.00776938	0.00119571	0	0.00364965	0	0	0.0023661	0.0010704	0.00120159	0.00147153	0	0	0	0.00329762	0
Group4_con2_AP_K27540	M12-15cm_2945_10	cellularorganisms;Bacteria;Pseudomonadota;unclassifiedPseudomonadota	0.0119803	0.0113718	0.0179995	0.0347972	0.0677814	0.0596145	0.0457742	0.00114962	0.000884631	0	0	0	0.000926653	0.00350106	0	0	0	0	0	0	0	0
Group4_con2_AP_K27540	M12-15cm_299849_1	cellularorganisms;Bacteria;Pseudomonadota;Alphaproteobacteria;Rhodospirillales;Rhodospirillaceae;unclassifiedRhodospirillaceae	0	0.00127331	0.00524009	0.0123206	0.0102066	0.0150915	0.00908589	0.0016734	0	0	0	0.00167785	0	0	0	0	0	0	0	0	0.00236752	0
Group4_con2_AP_K27540	M12-15cm_300643_1	cellularorganisms;Bacteria;Pseudomonadota;Alphaproteobacteria;Rhodospirillales;Rhodospirillaceae;unclassifiedRhodospirillaceae	0.00402432	0.00763989	0.0157203	0.034224	0.0153099	0.0320694	0.0272577	0.00334681	0	0	0	0.00503355	0	0	0	0.00129401	0.00316944	0	0	0.00134473	0	0.0018607
Group4_con2_AP_K27540	M12-15cm_350905_1	cellularorganisms;Bacteria;Terrabacteriagroup;Chloroflexi;unclassifiedChloroflexi	0.00438781	0	0.0028567	0.00895565	0.022257	0.0082273	0.00990655	0.0036491	0	0	0	0	0	0	0	0	0	0	0	0	0.00387204	0
Group4_con2_AP_K27540	M12-15cm_383802_1	cellularorganisms;Bacteria;Pseudomonadota;Alphaproteobacteria;Rhodospirillales;Rhodospirillaceae;unclassifiedRhodospirillaceae	0.00153178	0.00581595	0.0119672	0.0328273	0.0213672	0.0129246	0.0293961	0.00764339	0	0	0	0.00191592	0.00154025	0.00145483	0.00263261	0	0	0.00162408	0	0	0	0
Group4_con2_AP_K27540	M12-15cm_395782_1	cellularorganisms; Bacteria; Pseudomonadota; delta/epsilonsubdivisions; Deltaproteobacteria; unclassifiedDeltaproteobacteria	0.00195434	0	0.00381714	0.00398887	0	0.00274834	0	0	0	0	0.00190873	0	0	0	0	0	0	0	0	0	0	0
Group4_con2_AP_K27540	M12-15cm_4057_6	cellularorganisms;Bacteria;Pseudomonadota;unclassifiedPseudomonadota	0.00459844	0.0104758	0.0161667	0.0234639	0.0501498	0.0788936	0.0612545	0.00803098	0	0	0	0	0	0.00349396	0	0	0	0	0	0	0	0
Group4_con2_AP_K27540	M12-15cm_43493_2	cellularorganisms;Bacteria;Acidobacteria;unclassifiedAcidobacteria	0.0036128	0.00857331	0.0141128	0.0248867	0.0481053	0.0393747	0.0295684	0.00225343	0.00260103	0.00335611	0.00176424	0.00338912	0	0.000857829	0.0015523	0	0	0	0	0	0	0
Group4_con2_AP_K27540	M12-15cm_48782_2	cellularorganisms;Bacteria;Acidobacteria;unclassifiedAcidobacteria	0.00471317	0.00894762	0.00920557	0.0317451	0.0358611	0.0516986	0.0255387	0.00352772	0.00271459	0.000875658	0.0055238	0.00117903	0	0.000895281	0	0.00272792	0	0	0	0	0	0
Group4_con2_AP_K27540	M12-15cm_6031_4	cellularorganisms;Bacteria;Pseudomonadota;unclassifiedPseudomonadota	0.00925319	0.00790495	0.0271095	0.0226633	0.0528036	0.0884854	0.0470056	0.00346292	0.00177648	0	0	0.00115737	0	0.00439419	0.000795157	0	0	0	0	0	0.000816553	0
Group4_con2_AP_K27540	M12-15cm_6845_5	cellularorganisms;Bacteria;Acidobacteria;unclassifiedAcidobacteria	0.00571521	0.00723328	0.0102325	0.0165253	0.0398616	0.0401859	0.0225811	0	0.00365747	0.00176971	0	0.00476566	0	0	0.000818544	0	0	0	0	0	0	0
Group4_con2_AP_K27540	M12-15cm_91037_2	cellularorganisms;Bacteria;PVCgroup;Planctomycetota;unclassifiedPlanctomycetota	0.00722972	0.0176466	0.0322761	0.0959145	0.0825132	0.0537398	0.0104933	0.00257681	0.00495716	0.00191887	0	0.00258366	0	0	0.000887533	0	0	0	0	0.00103535	0	0
Group4_con2_AP_K27540	M129-131cm_11616_1	cellularorganisms;Bacteria;Terrabacteriagroup;Chloroflexi;unclassifiedChloroflexi	0.0112881	0.0133936	0.0119424	0.0038399	0	0.00396856	0	0.0152551	0.0153507	0.0104861	0.0156183	0.00235317	0.0113505	0.0241224	0.0105086	0.017241	0.00889022	0.00897623	0.00394547	0.00754387	0.00581074	0.00782884
Group4_con2_AP_K27540	M129-131cm_1164965_1	cellularorganisms;Bacteria;Terrabacteriagroup;Chloroflexi;unclassifiedChloroflexi	0.00276467	0	0	0	0	0	0	0	0	0	0	0	0.00555992	0.00525159	0.00475155	0.00533387	0	0.00293126	0	0.00277145	0	0
Group4_con2_AP_K27540	M129-131cm_137959_1	cellularorganisms;Bacteria;Pseudomonadota;delta/epsilonsubdivisions;Deltaproteobacteria;unclassifiedDeltaproteobacteria	0.00501002	0	0.00244634	0.0051128	0.00158832	0	0.00141392	0.00156246	0.00120232	0.00349054	0.00244654	0.00313322	0.0113349	0.00951669	0.0118395	0.010874	0.00591863	0.0053119	0.00262668	0.00878903	0.00994751	0
Group4_con2_AP_K27540	M129-131cm_139124_1	cellularorganisms;Bacteria;Pseudomonadota;delta/epsilonsubdivisions;Deltaproteobacteria;unclassifiedDeltaproteobacteria	0.00375492	0.00801951	0.00183349	0.000957989	0.00119042	0.00132011	0.00105971	0.00234207	0.00991227	0.00784829	0.00733457	0.00352244	0.011327	0.0142652	0.00564677	0.00452771	0.00776284	0.00796235	0.00295298	0.00376413	0.00248516	0.0104168
Group4_con2_AP_K27540	M129-131cm_1583262_1	cellularorganisms;Bacteria;Terrabacteriagroup;Bacillota;Clostridia;unclassifiedClostridia	0	0	0	0	0	0	0	0	0	0	0	0	0	0.00610823	0	0.00310196	0	0	0	0.00322353	0	0.0089208
Group4_con2_AP_K27540	M129-131cm_170043_1	cellularorganisms;Bacteria;Terrabacteriagroup;Chloroflexi;unclassifiedChloroflexi	0.0174387	0.0201002	0.0121645	0.00635589	0	0	0.00140615	0.024862	0.0203271	0.00925695	0.0206814	0.014022	0.0275552	0.024844	0.00535202	0.0192254	0.00735764	0.0118861	0.0156735	0.0137354	0.0120913	0.0172779
Group4_con2_AP_K27540	M129-131cm_172887_1	cellularorganisms;Bacteria;Terrabacteriagroup;Chloroflexi;unclassifiedChloroflexi	0.00704777	0.0133797	0.00573559	0.00119873	0	0	0	0	0.00676537	0.00109117	0.00344164	0	0	0.0122718	0.00403758	0.0033993	0.0111013	0.00996325	0.0135485	0.00353253	0.00207311	0.0097759
Group4_con2_AP_K27540	M129-131cm_252773_1	cellularorganisms;Bacteria;Terrabacteriagroup;Chloroflexi;unclassifiedChloroflexi	0.00635023	0.00241109	0.00372091	0.00388831	0.00161057	0	0	0	0.00731494	0.00235962	0.0012404	0.00476566	0.0038312	0.00723748	0.00109139	0.00490058	0.00150038	0.00538629	0.0146491	0.00254632	0.00448304	0.00176167
Group4_con2_AP_K27540	M129-131cm_256493_2	cellularorganisms;Bacteria;Pseudomonadota;delta/epsilonsubdivisions;Deltaproteobacteria;unclassifiedDeltaproteobacteria	0.00279881	0.00531334	0.00273326	0	0	0	0	0.0174571	0	0.0103998	0.00546697	0.0035007	0.0112571	0.00797463	0.00721531	0.0107994	0.00661279	0.00890235	0.0146737	0.00280567	0.00740946	0.0038822
Group4_con2_AP_K27540	M129-131cm_266965_1	cellularorganisms;Bacteria;Terrabacteriagroup;Chloroflexi;unclassifiedChloroflexi	0.00522659	0.00248058	0.00382814	0.00133345	0	0	0	0.00163	0.00250858	0.00121381	0.00382845	0	0.00656935	0.00992807	0.00336853	0.00504181	0.00154362	0.00831228	0.00548045	0.00523941	0.00345917	0.00181244
Group4_con2_AP_K27540	M129-131cm_272897_1	cellularorganisms;Bacteria;Pseudomonadota;delta/epsilonsubdivisions;Deltaproteobacteria;unclassifiedDeltaproteobacteria	0.0165477	0.00628293	0.00323203	0.00337743	0.00419688	0	0	0	0.00158846	0	0.00969689	0	0	0.00942986	0.00426599	0.0047888	0.0078195	0.00701791	0.012146	0.00663531	0.00876155	0.00459063
Group4_con2_AP_K27540	M129-131cm_307678_1	cellularorganisms;Bacteria;Pseudomonadota;Alphaproteobacteria;Hyphomicrobiales;Nitrobacteraceae;Bradyrhizobium	0.00421121	0.00666223	0.00959602	0.00143253	0	0	0	0.00175112	0.00538995	0.00391199	0.00959681	0.0140461	0.0127035	0.0146654	0.0096502	0.0162493	0.00497495	0.00595327	0.0132472	0.00985024	0.00619367	0.00584133
Group4_con2_AP_K27540	M129-131cm_327267_1	cellularorganisms;Bacteria;Pseudomonadota;delta/epsilonsubdivisions;Deltaproteobacteria;unclassifiedDeltaproteobacteria	0.0086915	0.00550007	0.00282931	0.00443491	0.00367395	0	0	0.00542119	0.0125149	0.00269132	0.0113182	0.00724745	0.0116527	0.0137582	0.00373444	0.00419211	0.00513389	0.00767934	0.00607577	0.0145214	0.0102265	0.00200932
Group4_con2_AP_K27540	M129-131cm_39747_2	cellularorganisms;Bacteria;Pseudomonadota;delta/epsilonsubdivisions;Deltaproteobacteria;Syntrophorhabdales;Syntrophorhabdaceae;Syntrophorhabdus;unclassifiedSyntrophorhabdus	0.0342368	0.0202015	0.00994013	0.00849873	0.00117341	0.00130126	0.00417827	0.00577154	0.0239825	0.0137532	0.0316303	0.00578687	0.0511739	0.0307593	0.0166983	0.0285634	0.00765194	0.0225647	0.0261971	0.0185518	0.0212304	0.0192525
Group4_con2_AP_K27540	M129-131cm_448903_1	cellularorganisms;Bacteria;Terrabacteriagroup;Chloroflexi;unclassifiedChloroflexi	0.00170454	0	0.00332923	0	0	0	0	0	0.00327247	0.00158343	0	0	0.00171396	0.00647564	0.00146476	0	0	0	0.00178733	0	0	0.00709304
Group4_con2_AP_K27540	M129-131cm_577464_1	cellularorganisms;Bacteria;Terrabacteriagroup;Chloroflexi;unclassifiedChloroflexi	0.00615484	0	0.00200356	0	0	0	0	0	0	0.00571753	0	0.00256612	0	0.00779421	0.00176302	0.00989541	0.00484738	0.00870094	0.00430253	0.00411329	0	0.00284578
Group4_con2_AP_K27540	M129-131cm_601296_1	cellularorganisms; Bacteria; Terrabacteriagroup; Chloroflexi; Dehalococcoidia; unclassifiedDehalococcoidia	0	0.00375878	0.00193357	0.00202056	0	0	0.0022351	0	0.00380121	0.00551779	0.00580119	0	0.00597266	0.0206853	0.00510428	0.00190994	0.00467804	0.00629773	0.00207611	0.00396959	0.00174721	0.0219709
Group4_con2_AP_K27540	M129-131cm_60876_1	cellularorganisms;Bacteria;Pseudomonadota;Betaproteobacteria;Burkholderiales;Burkholderiaceae;unclassifiedBurkholderiaceae	0.010015	0.0112348	0.0124478	0.00650393	0.00577282	0.00128035	0.00308336	0.0511094	0.0270932	0.0202984	0.0222301	0.0330247	0.0201407	0.0198885	0.0125181	0.0272263	0.0118313	0.0106185	0.0152748	0.0155157	0.0208893	0.0151546
Group4_con2_AP_K27540	M129-131cm_622979_1	cellularorganisms;Bacteria;Pseudomonadota;delta/epsilonsubdivisions;Deltaproteobacteria;unclassifiedDeltaproteobacteria	0	0	0	0.00205648	0	0	0	0	0	0.00187196	0.00787243	0	0.00405256	0.00574174	0.00865837	0.0019439	0.0023806	0.00213656	0.00211302	0.00202008	0.00177827	0
Group4_con2_AP_K27540	M129-131cm_63176_1	cellularorganisms;Bacteria;Terrabacteriagroup;Chloroflexi;unclassifiedChloroflexi	0.00345233	0.00218467	0.00674296	0.00117439	0.00145932	0.00161831	0	0.00430668	0.003314	0	0.00786744	0.0057575	0.0104143	0.00874376	0.0019778	0.0111009	0.00135948	0.00244024	0.00482669	0.0011536	0.00507755	0.00159623
Group4_con2_AP_K27540	M129-131cm_750375_1	cellularorganisms;Bacteria;Terrabacteriagroup;Chloroflexi;unclassifiedChloroflexi	0	0.00210971	0.00217053	0	0	0	0	0.0027726	0.00213352	0.00206466	0	0	0.00446974	0.0105547	0	0	0.00262567	0	0.00233053	0	0	0.00308292
Group4_con2_AP_K27540	M129-131cm_79235_2	cellularorganisms;Bacteria;Pseudomonadota;delta/epsilonsubdivisions;Deltaproteobacteria;unclassifiedDeltaproteobacteria	0.00776381	0.00884343	0.00909838	0.00475385	0.00196909	0	0.00175287	0	0.00745272	0.0115395	0.00909913	0.0135952	0.0156135	0.00884857	0.00800603	0.0194723	0.0128406	0.0131706	0.00976909	0.00622628	0.00411073	0.0236921
Group4_con2_AP_K27540	M129-131cm_91480_1	cellularorganisms;Bacteria;Pseudomonadota;Betaproteobacteria;unclassifiedBetaproteobacteria	0.00708448	0.00420293	0.00691856	0.00271118	0.00449198	0.00747206	0.0229927	0.0121518	0.00510045	0.0115169	0.00605424	0.0121841	0.0115759	0.0193447	0.00608792	0.0119595	0.00627698	0.00563352	0.00464286	0.00887731	0.0125035	0.00859847
Group4_con2_AP_K27540	M129-131cm_97053_1	cellularorganisms;Bacteria;Acidobacteria;unclassifiedAcidobacteria	0.00738748	0.00438269	0.00541085	0.00565428	0.00234205	0.00519442	0.0125093	0.0138235	0.00620503	0.014583	0.0126264	0.00577508	0.0148566	0.019295	0.0119031	0.00890788	0.00545454	0.00195815	0.00677801	0.0074056	0.0162978	0.00768533
Group4_con2_AP_K27540	M149-152cm_1000084_1	cellularorganisms;Bacteria;Terrabacteriagroup;Chloroflexi;unclassifiedChloroflexi	0.00268288	0.0101865	0	0	0.00680441	0	0	0	0.00257538	0	0.00524053	0	0	0	0.00922194	0.00258803	0.00316944	0	0	0.00268946	0	0
Group4_con2_AP_K27540	M149-152cm_111222_1	cellularorganisms;Bacteria;Terrabacteriagroup;Chloroflexi;unclassifiedChloroflexi	0.00702178	0.00856952	0.00685733	0.00102369	0.00381619	0.00141065	0	0.0100108	0.00674042	0.0046592	0.0137158	0.00627338	0.00907792	0.0152435	0.0120681	0.019353	0.0118504	0.00425422	0.0105183	0.0120669	0.0159336	0.00278282
Group4_con2_AP_K27540	M149-152cm_116518_1	cellularorganisms;Bacteria;Pseudomonadota;delta/epsilonsubdivisions;Deltaproteobacteria;unclassifiedDeltaproteobacteria	0.00948549	0.0108045	0.00741067	0.0106481	0.00481149	0	0.00321238	0.00591643	0.0227635	0.0149796	0.0148226	0.0106779	0.0162145	0.0153153	0.0114117	0.0237904	0.0123263	0.0201141	0.0208871	0.00855788	0.00753347	0.0131572
Group4_con2_AP_K27540	M149-152cm_1174768_1	cellularorganisms;Bacteria;Pseudomonadota;delta/epsilonsubdivisions;Deltaproteobacteria;unclassifiedDeltaproteobacteria	0.00585041	0	0	0	0	0	0	0	0	0	0	0	0	0	0.0150823	0.00282179	0	0.00930439	0.00306728	0.00586475	0	0
Group4_con2_AP_K27540	M149-152cm_120333_1	cellularorganisms;Bacteria;Terrabacteriagroup;Chloroflexi;unclassifiedChloroflexi	0.0119033	0.00616296	0.00317032	0.00331295	0	0	0	0.00674953	0.00623253	0.00402092	0.00951174	0.00812095	0.0152334	0.00616654	0.00836907	0.0177456	0.00511347	0.00803123	0.00680805	0.00542385	0.011459	0.00600398
Group4_con2_AP_K27540	M149-152cm_128161_1	cellularorganisms;Bacteria;Terrabacteriagroup;Actinomycetota;unclassifiedActinomycetota	0.00878269	0.0062525	0.00750488	0.00336108	0	0.00154386	0	0	0	0	0.00321664	0	0.0176625	0.00417075	0.00660384	0.0042361	0.0064847	0.00581994	0.00460464	0.0077037	0	0
Group4_con2_AP_K27540	M149-152cm_129841_1	cellularorganisms;Bacteria;Terrabacteriagroup;Chloroflexi;unclassifiedChloroflexi	0.00555645	0.00527427	0.00108526	0.00340227	0.00140925	0.00156278	0.00125451	0.0055452	0.00746733	0.00309699	0.00759748	0.0083399	0.00558717	0.00422186	0.0105046	0.00536001	0.00525133	0.00589126	0	0.00111402	0.00392266	0.00308292
Group4_con2_AP_K27540	M149-152cm_1459202_1	cellularorganisms;Bacteria;Terrabacteriagroup;Chloroflexi;unclassifiedChloroflexi	0.00328555	0	0.00320861	0	0	0	0	0.00409863	0.0031539	0	0.00320887	0.00410952	0	0	0.00282338	0.0031694	0	0	0.00689028	0	0	0
Group4_con2_AP_K27540	M149-152cm_17197_4	cellularorganisms;Bacteria;Nitrospirae;Nitrospira;unclassifiedNitrospira	0.0443961	0.0367617	0.035054	0.0154236	0.0107807	0.00132837	0.00213266	0.0506693	0.0525913	0.0184271	0.0405922	0.043715	0.0588888	0.0448573	0.0349041	0.0555833	0.0256659	0.0250379	0.0445715	0.0340889	0.0366768	0.0222741
Group4_con2_AP_K27540	M149-152cm_172746_1	cellularorganisms;Bacteria;Pseudomonadota;delta/epsilonsubdivisions;Deltaproteobacteria;unclassifiedDeltaproteobacteria	0.00733272	0.00116005	0	0.00748316	0	0.00171864	0	0	0.00117315	0.00113529	0.00358079	0	0.00122888	0.00696437	0.0115523	0.00707348	0.00144376	0.00518304	0.00897036	0.00612559	0.00215693	0.00508558
Group4_con2_AP_K27540	M149-152cm_180795_2	cellularorganisms;Bacteria;Pseudomonadota;delta/epsilonsubdivisions;Deltaproteobacteria;unclassifiedDeltaproteobacteria	0.0122542	0.00697914	0	0	0	0	0	0	0.00470528	0.00455342	0	0	0	0	0.0105305	0.0070926	0.00289533	0.00259852	0.0102795	0.017198	0.00865105	0
Group4_con2_AP_K27540	M149-152cm_186646_1	cellularorganisms;Bacteria;Terrabacteriagroup;Chloroflexi;unclassifiedChloroflexi	0.00396565	0.00501901	0.00387278	0.00539602	0	0	0	0	0.00253783	0.00491185	0.00129103	0.00165339	0	0.00502193	0.0102234	0.00382545	0.00312324	0.00140154	0.00970263	0.00530051	0.00583252	0.00183358
Group4_con2_AP_K27540	M149-152cm_200478_1	cellularorganisms;Bacteria;Terrabacteriagroup;Chloroflexi;unclassifiedChloroflexi	0.00803505	0.00762699	0.00560491	0.00468566	0.00291126	0	0.00129579	0.00715963	0.0143243	0.0127957	0.0134529	0.00717865	0.00807947	0.00981183	0.0138096	0.0166093	0.00813624	0.00730218	0.00962894	0.0103561	0.00303882	0.0175141
Group4_con2_AP_K27540	M149-152cm_212960_1	cellularorganisms;Bacteria;Pseudomonadota;delta/epsilonsubdivisions;Deltaproteobacteria;unclassifiedDeltaproteobacteria	0.00572483	0.00326046	0.00335445	0.00233691	0.00145195	0	0	0	0.00329726	0	0.00223649	0.00286421	0	0.00108745	0.00688734	0.00441795	0.00135262	0.0121396	0.00960463	0.00688664	0.00606229	0.00476452
Group4_con2_AP_K27540	M149-152cm_231845_1	cellularorganisms;Bacteria;Terrabacteriagroup;Chloroflexi;unclassifiedChloroflexi	0.00601335	0.00799115	0.00822152	0.00245469	0	0.00169129	0	0.0135026	0.0057724	0.00670331	0.0035238	0.00451284	0.00846523	0.0114226	0.0196364	0.0127617	0.00710392	0.0102011	0.00378326	0.0060281	0.0148582	0.00166821
Group4_con2_AP_K27540	M149-152cm_239192_1	cellularorganisms;Bacteria;Pseudomonadota;delta/epsilonsubdivisions;Deltaproteobacteria;unclassifiedDeltaproteobacteria	0.0061106	0.00580027	0.00358049	0.00249439	0.00154979	0	0	0	0.00821205	0.00454115	0.00238719	0.00305721	0.00860213	0.00232146	0.00735145	0.00707348	0.00144376	0	0.00256296	0.00122512	0.0097062	0
Group4_con2_AP_K27540	M149-152cm_249681_1	cellularorganisms;Bacteria;Pseudomonadota;delta/epsilonsubdivisions;Deltaproteobacteria;unclassifiedDeltaproteobacteria	0.00382084	0.0036268	0.00124379	0.00129974	0.00161509	0	0	0.00635518	0.00978064	0.00118312	0.00497556	0.00637206	0.00128065	0.00362891	0.00547229	0.00614294	0.0015046	0.00540142	0.00667737	0.00638369	0.00674344	0
Group4_con2_AP_K27540	M149-152cm_254188_1	cellularorganisms;Bacteria;Pseudomonadota;delta/epsilonsubdivisions;Deltaproteobacteria;unclassifiedDeltaproteobacteria	0.0088408	0.0107895	0.00616696	0.00128888	0	0	0.00142573	0.00157552	0.00242473	0.00117323	0.00370048	0.0015797	0.00507981	0.00959622	0.00868249	0.0121832	0.00746011	0.0107126	0.0172161	0.00633034	0.00780161	0.012263
Group4_con2_AP_K27540	M149-152cm_285364_1	cellularorganisms;Bacteria;Pseudomonadota;delta/epsilonsubdivisions;Deltaproteobacteria;unclassifiedDeltaproteobacteria	0.00819409	0.0168522	0.0106696	0.0027874	0.00173185	0	0	0.00681459	0.00393288	0.00507459	0.0160057	0.00170817	0.00961263	0.00778247	0.0152565	0.019761	0.00806681	0.0202716	0.0100241	0.00821419	0	0.00378865
Group4_con2_AP_K27540	M149-152cm_28690_2	cellularorganisms;Bacteria;Pseudomonadota;delta/epsilonsubdivisions;Deltaproteobacteria;Desulfobacterales;Desulfobacteriaceae;Desulfobacterium;environmentalsamples	0.0225835	0.0131917	0.00678602	0.00354566	0	0	0	0.00216709	0.0183434	0.00968256	0.00339329	0.00217285	0.0174679	0.0395982	0.0179139	0.0201093	0.0102612	0.00920932	0.00364313	0.0174145	0.00153299	0.00722892
Group4_con2_AP_K27540	M149-152cm_298240_1	cellularorganisms;Bacteria;Terrabacteriagroup;Chloroflexi;Dehalococcoidia;Dehalococcoidales;unclassifiedDehalococcoidales	0.00503785	0.00637601	0.00327991	0	0.00212953	0	0	0	0.00805998	0.00779984	0.00492027	0.00420084	0.00168857	0.00318985	0.0101014	0	0.00595151	0.00890235	0.00528255	0.0151506	0.00740946	0.00465864
Group4_con2_AP_K27540	M149-152cm_314091_2	cellularorganisms;Bacteria;Terrabacteriagroup;Chloroflexi;unclassifiedChloroflexi	0.00337105	0.00159993	0.00493815	0.00344021	0.00213745	0	0	0	0	0	0	0	0	0.00800428	0.00724213	0.00162594	0.00398242	0.00714835	0.00530218	0.00506898	0	0.00935192
Group4_con2_AP_K27540	M149-152cm_334774_1	cellularorganisms;Bacteria;Terrabacteriagroup;Chloroflexi;unclassifiedChloroflexi	0.0103047	0.00279468	0.00431287	0.0045069	0	0	0	0.00550919	0.00706556	0.00957253	0.00143774	0.00184128	0.00740119	0.00139815	0.00885516	0.0113604	0.00173908	0.0062432	0.0015436	0.00295142	0.00519625	0.00408387
Group4_con2_AP_K27540	M149-152cm_394185_1	cellularorganisms;Bacteria;Pseudomonadota;delta/epsilonsubdivisions;Deltaproteobacteria;unclassifiedDeltaproteobacteria	0.00344796	0.00654571	0.0101016	0	0.00218621	0	0	0.00430122	0.0099294	0.00480446	0.00336749	0.00215632	0	0.00327475	0.0118518	0.00332606	0.00610992	0.00731143	0.00903858	0.00345641	0	0.00478263
Group4_con2_AP_K27540	M149-152cm_46402_2	cellularorganisms;Bacteria;Pseudomonadota;delta/epsilonsubdivisions;Deltaproteobacteria;unclassifiedDeltaproteobacteria	0.0174035	0.0208669	0.00626164	0.00654335	0.00696937	0.00257622	0.0062041	0.0365647	0.0307745	0.0280794	0.0384676	0.0538471	0.025789	0.0374083	0.0149554	0.0371108	0.0162314	0.0126251	0.0211302	0.0238737	0.0234408	0.0101643
Group4_con2_AP_K27540	M149-152cm_48614_2	cellularorganisms;Bacteria;Pseudomonadota;delta/epsilonsubdivisions;Deltaproteobacteria;unclassifiedDeltaproteobacteria	0.0125946	0.0110354	0.0113535	0.0118643	0.0049143	0	0.00328102	0.00483428	0.0223199	0.0125997	0.0189241	0.0327181	0.0175351	0.024844	0.0174833	0.0271024	0.0125897	0.0154079	0.0172699	0.0106831	0.0119691	0.0107507
Group4_con2_AP_K27540	M149-152cm_50670_2	cellularorganisms;Bacteria;Pseudomonadota;Betaproteobacteria;Burkholderiales;unclassifiedBurkholderiales	0.000994313	0.00660672	0.00194205	0.00202942	0	0.00139828	0.00224491	0.0161249	0.0190894	0.0101603	0.00679774	0.0161677	0.00899828	0.0122767	0.00769	0.0124691	0.0058732	0.00737958	0.00625565	0.00996751	0.00701949	0.00827522
Group4_con2_AP_K27540	M149-152cm_52904_3	cellularorganisms;Bacteria;Pseudomonadota;Betaproteobacteria;Burkholderiales;unclassifiedBurkholderiales	0.0145868	0.00807684	0.0023742	0.00124051	0.00308296	0	0.00274444	0.00454915	0.0151692	0.005646	0.0130592	0.00456123	0.017112	0.00692703	0.0229807	0.0234519	0.0129242	0.0141769	0.0127461	0.0146226	0.00214537	0.00843052
Group4_con2_AP_K27540	M149-152cm_531005_1	cellularorganisms;Bacteria;Terrabacteriagroup;Chloroflexi;unclassifiedChloroflexi	0.00490169	0.0116319	0.00718034	0	0.00310796	0	0.00276669	0	0.00235264	0.00227671	0.00718094	0.00306548	0	0.0186218	0.00842436	0.0070926	0.00579066	0.0103941	0.0128494	0.00982743	0.00216276	0
Group4_con2_AP_K27540	M149-152cm_551180_1	cellularorganisms;Bacteria;Pseudomonadota;delta/epsilonsubdivisions;Deltaproteobacteria;unclassifiedDeltaproteobacteria	0	0.00369425	0.00570113	0.00595762	0	0	0	0	0	0	0.00380107	0	0	0.00739279	0.0100333	0.0187715	0.00459773	0.00618961	0.00204047	0.00585217	0.00858607	0.0242929
Group4_con2_AP_K27540	M149-152cm_567668_1	cellularorganisms;Bacteria;Terrabacteriagroup;Chloroflexi;unclassifiedChloroflexi	0.00395988	0.00751756	0.00773428	0.0121234	0.0025108	0	0	0.00740975	0	0.00551779	0.00193373	0.0123824	0.00995443	0.00564144	0.00680571	0.0248293	0.00935609	0.0188932	0.00830444	0.00595439	0.00698884	0.00823908
Group4_con2_AP_K27540	M149-152cm_593813_1	cellularorganisms;Bacteria;Terrabacteriagroup;Chloroflexi;unclassifiedChloroflexi	0.00607241	0.00384268	0	0.00206566	0.00256684	0	0	0.0050501	0.00194303	0	0.00395379	0	0.00610598	0.00192246	0.00869703	0.00976288	0	0.0064383	0.00212245	0.0020291	0	0.00280766
Group4_con2_AP_K27540	M149-152cm_614991_1	cellularorganisms;Bacteria;Pseudomonadota;delta/epsilonsubdivisions;Deltaproteobacteria;Syntrophorhabdales;Syntrophorhabdaceae;Syntrophorhabdus;unclassifiedSyntrophorhabdus	0	0.00195627	0.00201267	0.00210322	0	0	0.00232654	0	0.00197836	0.00191451	0.00402568	0	0.00828933	0	0.00885516	0.00596423	0.00486942	0.00655536	0.00648312	0	0.00363737	0.00285871
Group4_con2_AP_K27540	M149-152cm_63442_2	cellularorganisms;Bacteria;Terrabacteriagroup;Chloroflexi;unclassifiedChloroflexi	0.0136804	0.0176233	0.00954284	0.00398887	0.0037175	0.00412251	0	0.00975191	0.0272024	0.0045387	0.0152698	0.026889	0.00786057	0.0102089	0.0268708	0.0226229	0.0265509	0.021757	0.0215173	0.0244891	0.0275939	0.025753
Group4_con2_AP_K27540	M149-152cm_70571_2	cellularorganisms;Bacteria;Terrabacteriagroup;Chloroflexi;unclassifiedChloroflexi	0.00381816	0.0108728	0.010254	0.00389649	0.00121047	0.00134235	0.00323266	0	0.0146607	0.0115273	0.0074581	0.00477569	0.010558	0.0217582	0.0139445	0.0165743	0.00225531	0.0131567	0.00800723	0.00669817	0.0235855	0.0039721
Group4_con2_AP_K27540	M149-152cm_725158_1	cellularorganisms;Bacteria;Pseudomonadota;delta/epsilonsubdivisions;Deltaproteobacteria;unclassifiedDeltaproteobacteria	0	0	0	0	0	0	0	0.00565611	0.00217619	0	0	0	0.00227957	0	0.0058444	0	0	0	0	0.00227259	0	0
Group4_con2_AP_K27540	M149-152cm_788692_1	cellularorganisms;Bacteria;Terrabacteriagroup;Chloroflexi;unclassifiedChloroflexi	0.00237386	0.0022533	0.00231826	0	0	0	0.00267978	0.00296131	0.00227874	0.00441038	0	0	0	0	0.0101997	0.0068698	0.00841313	0.00251689	0.00497831	0	0.00418964	0.00987827
Group4_con2_AP_K27540	M149-152cm_93397_3	cellularorganisms;Bacteria;Pseudomonadota;delta/epsilonsubdivisions;Deltaproteobacteria;unclassifiedDeltaproteobacteria	0.00670059	0.0116606	0.0109061	0.00683806	0.00424857	0	0	0.00278626	0.0139362	0.00829934	0.0087256	0.00279366	0.0202129	0.0212133	0.0163144	0.0312412	0.013193	0.0130246	0.0105391	0.011195	0.00788396	0.00619622
Group4_con2_AP_K27540	M149-152cm_949503_1	cellularorganisms;Bacteria;Terrabacteriagroup;Bacillota;Clostridia;unclassifiedClostridia	0.00300269	0.0028502	0	0	0	0	0	0	0	0	0	0	0	0	0.00516062	0	0	0.00318362	0	0	0	0
Group4_con2_AP_K27540	M149-152cm_99942_1	cellularorganisms;Bacteria;Pseudomonadota;delta/epsilonsubdivisions;Deltaproteobacteria;unclassifiedDeltaproteobacteria	0.0297926	0.0194422	0.0172751	0.0114014	0.00118064	0.00261854	0.001051	0.00696851	0.00804343	0.00951356	0.0127301	0.00698702	0.0187233	0.0150323	0.0200014	0.0269431	0.0230972	0.0227037	0.0322159	0.0279991	0.0049295	0.0413251
Group4_con2_AP_K27540	M15-18cm_116054_1	cellularorganisms;Archaea;TACKgroup;Thaumarchaeota;unclassifiedThaumarchaeota	0.00202866	0.00192564	0	0.00103514	0.0192944	0.0128379	0.0240461	0.00379604	0.00194738	0.00565357	0.000990659	0.00126871	0.00101994	0.00192676	0.00261495	0.000978472	0.00119829	0.00107545	0	0	0	0
Group4_con2_AP_K27540	M15-18cm_1192_22	cellularorganisms; Bacteria; Acidobacteria; unclassifiedAcidobacteria	0.0056879	0.00694162	0.0134899	0.025706	0.0401863	0.0411365	0.0165109	0.00304092	0.00233999	0	0.00317437	0.00101633	0	0.00231522	0	0	0	0	0	0	0.000717045	0
Group4_con2_AP_K27540	M15-18cm_13917_2	cellularorganisms; Bacteria; Pseudomonadota; unclassifiedPseudomonadota	0.00919689	0.0165867	0.00987965	0.016894	0.025658	0.0323334	0.0384138	0.00458913	0.00441419	0.00256303	0.00718579	0.0126536	0.0212698	0.00698791	0.00395159	0.00177435	0.00325945	0.00390042	0.00289308	0.000921944	0.00568109	0.00127569
Group4_con2_AP_K27540	M15-18cm_175897_1	cellularorganisms;Bacteria;Bacteriaincertaesedis;Bacteriacandidatephyla;CandidatusRokubacteria;unclassifiedCandidatusRokubacteria	0.00230741	0.00547558	0.0101402	0.0200154	0.0321868	0.022714	0.0195358	0.00287843	0.00110748	0	0.00112678	0.00144304	0.00232017	0	0	0	0.00408882	0.00244645	0	0	0.00101809	0
Group4_con2_AP_K27540	M15-18cm_2854_11	cellularorganisms;Bacteria;Pseudomonadota;delta/epsilonsubdivisions;Deltaproteobacteria;unclassifiedDeltaproteobacteria	0.0168295	0.0178542	0.040605	0.0979972	0.0878779	0.040373	0.00894041	0.00246992	0.00190061	0.000919632	0.000966866	0.00123824	0	0	0	0	0	0.00104962	0	0	0.00262081	0
Group4_con2_AP_K27540	M15-18cm_39120_2	cellularorganisms;Bacteria;PVCgroup;Planctomycetota;unclassifiedPlanctomycetota	0.00797198	0.00945891	0.0165437	0.0335591	0.08593	0.0630609	0.0202486	0.0012431	0	0.00185139	0.000973241	0.00249281	0.00200401	0	0	0	0	0	0	0	0	0
Group4_con2_AP_K27540	M15-18cm_4918_10	cellularorganisms;Bacteria;Acidobacteria;unclassifiedAcidobacteria	0.00376271	0.00625034	0.015617	0.0220795	0.0477156	0.0317485	0.0233619	0.0117347	0.00902985	0.00349536	0.00367489	0.00588292	0	0.000893424	0	0.000907421	0	0.000997358	0	0	0	0
Group4_con2_AP_K27540	M15-18cm_77903_1	cellularorganisms;Bacteria;Pseudomonadota;unclassifiedPseudomonadota	0.00731301	0.017354	0.00981989	0.0177247	0.0637571	0.116982	0.171301	0.00912275	0.00175499	0.00169835	0.000892791	0	0	0.0104185	0.000785538	0	0.00107991	0	0	0.000916368	0.00161335	0
Group4_con2_AP_K27540	M15-18cm_871_22	cellularorganisms;Bacteria;Pseudomonadota;unclassifiedPseudomonadota	0.00411253	0.00780735	0.0140568	0.0220337	0.0573669	0.0708462	0.0348189	0.00641282	0	0	0	0	0	0.000976486	0	0	0	0	0	0	0.000907281	0
Group4_con2_AP_K27540	M18-21cm_101485_2	cellularorganisms;Bacteria;Pseudomonadota;Alphaproteobacteria;Rhodospirillales;Rhodospirillaceae;unclassifiedRhodospirillaceae	0.00652384	0.00516044	0.0106184	0.0299595	0.0261978	0.0336392	0.0294583	0.0067819	0	0.00101005	0.00106193	0.00135998	0.00109332	0.00516343	0.00186871	0	0	0	0	0.00108997	0	0.00603277
Group4_con2_AP_K27540	M18-21cm_125360_1	cellularorganisms;Bacteria;Pseudomonadota;unclassifiedPseudomonadota	0.000966752	0.000917655	0.0122734	0.0128256	0.0208412	0.0394261	0.0371056	0.00723596	0.000928014	0	0	0.00241839	0	0.00275456	0	0	0	0	0	0	0	0
Group4_con2_AP_K27540	M18-21cm_125611_1	cellularorganisms;Bacteria;Acidobacteria;unclassifiedAcidobacteria	0.0048964	0.00278864	0.0086071	0.0149906	0.0211113	0.0234114	0.00994934	0.0195459	0.0159807	0	0.0038257	0.00122487	0	0.0120911	0.00252458	0	0	0	0	0	0	0
Group4_con2_AP_K27540	M18-21cm_1285_8	cellularorganisms;Bacteria;Pseudomonadota;unclassifiedPseudomonadota	0.00637318	0.012099	0.0168935	0.0306614	0.0508008	0.0845033	0.0349448	0.00227153	0.000873973	0	0	0	0	0.00172944	0	0	0	0.000965315	0	0	0	0
Group4_con2_AP_K27540	M18-21cm_18379_4	cellularorganisms;Bacteria;Pseudomonadota;delta/epsilonsubdivisions;Deltaproteobacteria;unclassifiedDeltaproteobacteria	0.000981399	0.00186312	0.000958415	0.00500767	0.0286242	0.0289825	0.0199418	0.00244853	0.00188415	0.000911669	0.00191699	0.00245504	0.00296047	0.0018642	0.0016867	0	0	0	0	0	0	0
Group4_con2_AP_K27540	M18-21cm_244815_1	cellularorganisms;Bacteria;Pseudomonadota;Alphaproteobacteria;Rhodospirillales;Rhodospirillaceae;unclassifiedRhodospirillaceae	0.00132188	0.00250951	0.00516371	0.00404701	0.00670522	0.0148715	0.0104457	0	0	0	0	0	0	0.00125548	0	0	0	0	0.00138609	0	0	0
Group4_con2_AP_K27540	M18-21cm_28883_1	cellularorganisms;Bacteria;Terrabacteriagroup;Chloroflexi;unclassifiedChloroflexi	0.0017142	0.00162715	0.00669622	0.0104962	0.0282595	0.0445969	0.0145134	0	0	0.000796203	0.000837097	0	0	0.00162809	0	0	0	0	0.000898732	0	0	0
Group4_con2_AP_K27540	M18-21cm_38582_1	cellularorganisms;Bacteria;Pseudomonadota;unclassifiedPseudomonadota	0.00475269	0.0126317	0.00835449	0.0135805	0.039778	0.0748563	0.028972	0.00237153	0	0	0	0.00118892	0	0.00180558	0.000816828	0	0	0	0.000996707	0	0	0
Group4_con2_AP_K27540	M18-21cm_46204_1	cellularorganisms;Bacteria;Pseudomonadota;unclassifiedPseudomonadota	0.00868595	0.00164897	0.0016965	0.0177283	0.0198267	0.0268727	0.0137275	0.00650127	0	0	0.00169665	0.0043457	0.0122276	0.0065997	0.00149282	0.00167577	0	0	0	0	0	0
Group4_con2_AP_K27540	M18-21cm_51827_3	cellularorganisms;Bacteria;Pseudomonadota;delta/epsilonsubdivisions;Deltaproteobacteria;unclassifiedDeltaproteobacteria	0.000934859	0.00177476	0.000912964	0.00190808	0.0154116	0.0210347	0.0200514	0.00349862	0.0053844	0.000868436	0.00182608	0	0.00376011	0.00177579	0.00241006	0	0	0.000991189	0	0	0	0
Group4_con2_AP_K27540	M18-21cm_63822_1	cellularorganisms;Archaea;TACKgroup;Thaumarchaeota;unclassifiedThaumarchaeota	0.00272044	0.00258228	0.00177115	0.00370167	0.0195491	0.0178532	0.0163788	0.00678733	0.00522286	0.00168477	0.0017713	0	0.0036473	0.00086126	0	0	0	0	0	0	0	0
Group4_con2_AP_K27540	M18-21cm_7416_6	cellularorganisms;Archaea;TACKgroup;Thaumarchaeota;unclassifiedThaumarchaeota	0.00258597	0.0057275	0.00505081	0.00439837	0.0142104	0.0363659	0.0184885	0.00537653	0.00579215	0.00160149	0.00168374	0.00215632	0.00260026	0.000818689	0	0	0.00203664	0	0	0	0.000760667	0
Group4_con2_AP_K27540	M18-21cm_79327_2	cellularorganisms;Bacteria;Terrabacteriagroup;unclassifiedTerrabacteriagroup	0	0.00479532	0.00616696	0.00128888	0.00800798	0.0248652	0.0114059	0.00472655	0.00606182	0.0035197	0.00246699	0.0015797	0.00380986	0.00359858	0.00108531	0.00121832	0	0	0.00264863	0.00126607	0.00222903	0
Group4_con2_AP_K27540	M21-24cm_11903_6	cellularorganisms;Bacteria;Pseudomonadota;Betaproteobacteria;unclassifiedBetaproteobacteria	0.00502668	0.0047714	0	0.00410384	0.0178484	0.0226205	0.0261026	0.0050165	0.00482526	0.00840515	0.00490936	0	0.00505447	0.005729	0.00259175	0	0.00118766	0	0	0	0	0
Group4_con2_AP_K27540	M21-24cm_12515_1	cellularorganisms;Bacteria;Pseudomonadota;unclassifiedPseudomonadota	0.00519664	0.00493273	0.00507493	0.00662906	0.0181224	0.0365396	0.0366646	0.00162066	0.0012471	0.00482741	0.00253768	0.0113748	0.0156761	0.00493559	0.00558205	0.00375969	0.00460432	0.00275488	0.00408678	0.00130235	0.0045858	0
Group4_con2_AP_K27540	M21-24cm_142577_2	cellularorganisms;Bacteria;Pseudomonadota;delta/epsilonsubdivisions;Deltaproteobacteria;unclassifiedDeltaproteobacteria	0	0.00271533	0	0.0029193	0	0	0.0161463	0	0	0	0.00139692	0.001789	0.00719106	0.0135845	0	0.00275948	0	0	0.0119982	0.00716906	0.0239814	0
Group4_con2_AP_K27540	M21-24cm_150397_1	cellularorganisms;Bacteria;Pseudomonadota;unclassifiedPseudomonadota	0.00394267	0.00280683	0.00673807	0.00905299	0.0162492	0.034653	0.0879027	0.00368877	0.00189234	0	0.000962662	0	0.000991115	0.00748922	0.000847015	0.00095082	0	0	0.00103354	0	0	0
Group4_con2_AP_K27540	M21-24cm_159271_1	cellularorganisms;Bacteria;Pseudomonadota;unclassifiedPseudomonadota	0.0018971	0.0081034	0.00463167	0.00677607	0.0156373	0.0413516	0.0696015	0.00236657	0.000910541	0	0.000926411	0	0	0	0	0	0	0	0	0	0	0
Group4_con2_AP_K27540	M21-24cm_20243_2	cellularorganisms;Bacteria;Pseudomonadota;unclassifiedPseudomonadota	0	0	0	0.000946234	0.00117581	0.00130392	0.0366347	0.0219767	0	0	0	0	0.00279701	0.000880634	0	0	0	0	0	0	0	0
Group4_con2_AP_K27540	M21-24cm_218056_1	cellularorganisms;Archaea;TACKgroup;Thaumarchaeota;unclassifiedThaumarchaeota	0.00130289	0	0	0.00132962	0.00165222	0.00183223	0.0014708	0	0.00125069	0	0	0	0	0.00123744	0	0	0	0	0	0	0	0
Group4_con2_AP_K27540	M21-24cm_23689_4	cellularorganisms;Bacteria;Acidobacteria;unclassifiedAcidobacteria	0.0027703	0.00262962	0.00631266	0.0113086	0.0140523	0.0246735	0.0396128	0	0	0	0	0	0	0.000877047	0	0	0	0	0	0	0	0
Group4_con2_AP_K27540	M21-24cm_311853_1	cellularorganisms;Bacteria;Pseudomonadota;Alphaproteobacteria;Rhodospirillales;unclassifiedRhodospirillales	0.00276467	0.00393641	0.0107997	0.0155177	0.0192826	0.0349911	0.0436935	0.00344885	0	0.00128412	0	0.00345801	0	0.00393869	0	0	0	0	0	0	0	0
Group4_con2_AP_K27540	M21-24cm_33254_2	cellularorganisms;Bacteria;Pseudomonadota;Alphaproteobacteria;Hyphomicrobiales;Xanthobacteraceae;Xanthobacter	0.000915973	0	0	0.000934765	0	0.00515245	0.0434287	0.0102838	0	0.000850892	0	0	0.00184207	0.00260988	0	0	0	0	0	0	0	0
Group4_con2_AP_K27540	M21-24cm_383979_1	cellularorganisms;Bacteria;Pseudomonadota;unclassifiedPseudomonadota	0	0	0	0	0.00198267	0.00219867	0.0335342	0.0117023	0.00150082	0.00145238	0	0	0	0.00148493	0	0	0	0	0	0	0	0
Group4_con2_AP_K27540	M21-24cm_43365_2	cellularorganisms;Bacteria;Pseudomonadota;unclassifiedPseudomonadota	0	0.000845541	0	0	0.00112961	0.0137795	0.0341896	0.010001	0	0	0	0	0	0.000846032	0	0	0	0	0	0	0.000786073	0
Group4_con2_AP_K27540	M21-24cm_513137_1	cellularorganisms;Bacteria;Terrabacteriagroup;unclassifiedTerrabacteriagroup	0.00557467	0.00176385	0.0018147	0.00758539	0.0117822	0.0182922	0.020977	0.00463615	0.0053513	0.00172619	0.00362971	0	0.00560549	0.00352976	0	0	0	0	0.00389696	0	0	0
Group4_con2_AP_K27540	M21-24cm_5456_1	cellularorganisms; Bacteria; Pseudomonadota; Alphaproteobacteria; unclassifiedAlphaproteobacteria	0.0013951	0.00264849	0.00681212	0.00711859	0.012384	0.0117714	0.0377973	0.0121824	0	0.00129597	0	0	0	0.00132502	0.00119885	0	0	0	0	0	0	0
Group4_con2_AP_K27540	M21-24cm_78239_1	cellularorganisms;Bacteria;Terrabacteriagroup;Chloroflexi;unclassifiedChloroflexi	0.0256992	0.0313638	0.0233046	0.065566	0.183898	0.326552	0.113972	0	0	0	0.000896406	0.001148	0	0.00261516	0.000788718	0	0	0.00194626	0.00192481	0.00184016	0	0.00381933
Group4_con2_AP_K27540	M21-24cm_93952_2	cellularorganisms;Bacteria;Pseudomonadota;Alphaproteobacteria;Rhodospirillales;Rhodospirillaceae;unclassifiedRhodospirillaceae	0.00156888	0	0.00153214	0.00800534	0.00596858	0.0198565	0.0247949	0.00195713	0.00150602	0	0	0	0	0.00149007	0	0	0	0	0	0	0	0.00217618
Group4_con2_AP_K27540	M21-24cm_95598_2	cellularorganisms;Bacteria;Pseudomonadota;unclassifiedPseudomonadota	0.00178156	0.00253662	0.00347967	0.0118177	0.0135554	0.0200429	0.0301673	0	0	0	0	0	0	0.00169206	0.000765475	0	0	0	0	0.000892964	0	0
Group4_con2_AP_K27540	M275-278cm_122350_1	cellularorganisms;Bacteria;Terrabacteriagroup;Chloroflexi;unclassifiedChloroflexi	0.00534678	0.00812038	0.00626586	0.00545647	0.0040682	0.00300762	0.00241433	0	0.00102651	0	0.0219323	0.00401259	0.0064516	0.0081251	0.0147029	0.0165048	0.0189494	0.0238096	0.00897036	0.00535989	0.00566195	0.00296659
Group4_con2_AP_K27540	M275-278cm_125879_1	cellularorganisms;Bacteria;Pseudomonadota;delta/epsilonsubdivisions;Deltaproteobacteria;unclassifiedDeltaproteobacteria	0.00736391	0.0109842	0.0082188	0.00322071	0.00400213	0	0.00118756	0.00656161	0.00908851	0.00293173	0.0102743	0.00921066	0.00634682	0.0129888	0.00723205	0.0172515	0.00621387	0.0100384	0.00882467	0.0105457	0.00556999	0.00583681
Group4_con2_AP_K27540	M275-278cm_184162_1	cellularorganisms;Bacteria;Terrabacteriagroup;Chloroflexi;unclassifiedChloroflexi	0.0012772	0	0.00124729	0	0	0	0	0	0	0	0	0	0	0	0.00219508	0	0.0045265	0.00270832	0.00133924	0.00256067	0	0
Group4_con2_AP_K27540	M275-278cm_289740_2	cellularorganisms;Bacteria;Terrabacteriagroup;Chloroflexi;unclassifiedChloroflexi	0.0072739	0	0	0	0	0	0.0027371	0	0	0	0	0.00606538	0.00487608	0	0.00416713	0.00467783	0.0114575	0.0179951	0.0025424	0.0121529	0	0
Group4_con2_AP_K27540	M275-278cm_300740_1	cellularorganisms;Bacteria;Terrabacteriagroup;Chloroflexi;unclassifiedChloroflexi	0.00494625	0.00469506	0.00483041	0	0	0	0	0.00205677	0	0	0.00322054	0	0	0.00156593	0.00141682	0.00318092	0.0136344	0.0104886	0.010373	0.00661118	0	0
Group4_con2_AP_K27540	M275-278cm_314295_1	cellularorganisms;Bacteria;Terrabacteriagroup;Chloroflexi;Dehalococcoidia;Dehalococcoidales;unclassifiedDehalococcoidales	0	0	0	0	0	0	0	0	0	0	0	0	0.00169484	0	0.00144843	0.00325187	0.0119473	0	0	0.00337932	0	0
Group4_con2_AP_K27540	M275-278cm_540170_1	cellularorganisms;Bacteria;Terrabacteriagroup;Chloroflexi;Dehalococcoidia;unclassifiedDehalococcoidia	0.00546273	0.00518531	0	0	0	0	0	0	0.00262192	0	0	0	0.00823939	0.00518832	0.00234715	0.0052696	0.00322672	0.00868783	0.00572806	0	0	0.00378865
Group4_con2_AP_K27540	M275-278cm_550139_1	cellularorganisms;Bacteria;Pseudomonadota;delta/epsilonsubdivisions;Deltaproteobacteria;unclassifiedDeltaproteobacteria	0.00683527	0.00432543	0.00445013	0	0.00288931	0	0	0.00284226	0.00874852	0	0.00667575	0.00284982	0	0.00432794	0.0078317	0.00219787	0.0107666	0.00483142	0.0119455	0.00685204	0	0.00632077
Group4_con2_AP_K27540	M275-278cm_585437_1	cellularorganisms;Bacteria;Terrabacteriagroup;Chloroflexi;unclassifiedChloroflexi	0	0	0	0	0	0	0	0	0	0.00218234	0	0.00293841	0	0	0	0.0022662	0.00277532	0.00249081	0	0	0	0
Group4_con2_AP_K27540	M275-278cm_745595_1	cellularorganisms;Bacteria;Terrabacteriagroup;Chloroflexi;unclassifiedChloroflexi	0	0.0050633	0	0	0	0	0	0	0	0	0.00260485	0	0.00268184	0.00253312	0.00229192	0	0.0063016	0	0	0	0	0
Group4_con2_AP_K27540	M275-278cm_78910_2	cellularorganisms;Bacteria;Terrabacteriagroup;Chloroflexi;unclassifiedChloroflexi	0.0116258	0.0055177	0.00709596	0.00148304	0	0	0.00164051	0	0.00278999	0.00134997	0.00283862	0	0.00292252	0.00690112	0.00374641	0.00700925	0.0257517	0.00462237	0.0152381	0.0145679	0	0.00403152
Group4_con2_AP_K27540	M275-278cm_80101_1	cellularorganisms;Bacteria;Pseudomonadota;delta/epsilonsubdivisions;Deltaproteobacteria;unclassifiedDeltaproteobacteria	0.00533419	0.00708862	0.00625112	0.0043549	0.00270575	0	0	0.0026617	0.0143373	0.00891935	0.0135452	0.00667192	0.0139456	0.00810598	0.0100845	0.0226407	0.0138635	0.00791785	0.0078306	0.0106946	0.0075315	0.00295961
Group4_con2_AP_K27540	M275-278cm_83899_1	cellularorganisms;Bacteria;Pseudomonadota;delta/epsilonsubdivisions;Deltaproteobacteria;unclassifiedDeltaproteobacteria	0.0179672	0.0220708	0.0154821	0.00755002	0.00670132	0	0.00238619	0	0.01116	0.0107998	0.0113545	0	0.00743914	0.0190722	0.0181644	0.0203905	0.0162314	0.0156881	0.0254892	0.0148328	0.0158552	0.00586402
Group4_con2_AP_K27540	M275-278cm_998371_1	cellularorganisms;Bacteria;Terrabacteriagroup;Chloroflexi;unclassifiedChloroflexi	0	0	0	0	0	0	0	0	0	0	0	0.00388434	0.00312269	0	0	0	0.00733748	0	0	0	0	0
Group4_con2_AP_K27540	M28-31cm_10319_2	cellularorganisms;Bacteria;Pseudomonadota;unclassifiedPseudomonadota	0.00894881	0.0188763	0.0456382	0.0639268	0.0781761	0.0587277	0.0359185	0.0248075	0.00859024	0.00461833	0.000971106	0.011193	0.00799848	0.00377746	0.00427222	0.00191832	0	0.00210845	0.00104261	0.0019935	0	0.00275841
Group4_con2_AP_K27540	M28-31cm_107905_1	cellularorganisms;Bacteria;Pseudomonadota;delta/epsilonsubdivisions;Deltaproteobacteria;unclassifiedDeltaproteobacteria	0.0100311	0.00285651	0.00489809	0.00102369	0	0.00141065	0	0.025027	0.0134808	0.00559103	0.0048985	0.00627338	0.0070606	0.00571633	0.00775806	0.00870883	0.00948028	0.00850844	0.00946651	0.00301672	0.00619641	0.00278282
Group4_con2_AP_K27540	M28-31cm_10851_2	cellularorganisms;Bacteria;Pseudomonadota;Betaproteobacteria;unclassifiedBetaproteobacteria	0.0046266	0.00439164	0.00542189	0.00283291	0	0	0.00104457	0.0496352	0.0133236	0.00429787	0.00994096	0.0138885	0.00465217	0.00615186	0.00795157	0.00357042	0.00109313	0.000981075	0.000970263	0.000927589	0.0171476	0
Group4_con2_AP_K27540	M28-31cm_109393_1	cellularorganisms;Bacteria;Terrabacteriagroup;Chloroflexi;unclassifiedChloroflexi	0.00800718	0.0123509	0.00977456	0.00715002	0.00126926	0.00140754	0.00451955	0.0312147	0.0124903	0.0130169	0.027371	0.00751143	0.0171093	0.00950618	0.00946114	0.0193102	0.0118242	0.00955086	0.0146932	0.0110369	0.010599	0.00555335
Group4_con2_AP_K27540	M28-31cm_10972_1	cellularorganisms;Bacteria;Terrabacteriagroup;Chloroflexi;unclassifiedChloroflexi	0.0103047	0.0146721	0.00838613	0.00963976	0.00435586	0.00241521	0.000969391	0.0449918	0.0164863	0.0199428	0.0125802	0.013963	0.0336754	0.0146806	0.0125448	0.0289928	0.0101446	0.0163884	0.00990477	0.0172166	0.0219758	0.0107202
Group4_con2_AP_K27540	M28-31cm_114299_1	cellularorganisms;Bacteria;Terrabacteriagroup;Chloroflexi;unclassifiedChloroflexi	0.0159584	0.0204943	0.0155847	0.0105379	0.0059521	0.00132011	0.00317912	0.0421573	0.0279346	0.0191847	0.0275046	0.0246571	0.0358689	0.0294219	0.020167	0.0335051	0.0210706	0.0189106	0.0285454	0.0178796	0.014911	0.0182295
Group4_con2_AP_K27540	M28-31cm_1248375_1	cellularorganisms;Bacteria;Terrabacteriagroup;Chloroflexi;Dehalococcoidia;unclassifiedDehalococcoidia	0	0	0	0.00302424	0	0	0	0.0147872	0	0	0	0	0.00297982	0	0	0	0	0	0	0	0	0
Group4_con2_AP_K27540	M28-31cm_13317_3	cellularorganisms;Bacteria;Terrabacteriagroup;Chloroflexi;unclassifiedChloroflexi	0.0342194	0.0284213	0.0200508	0.0183337	0.00867884	0.00360914	0.00193147	0.0544267	0.06816	0.0405297	0.0476245	0.041731	0.0653762	0.0463131	0.0433736	0.061893	0.0333509	0.0390024	0.0394696	0.0488822	0.0551096	0.0332258
Group4_con2_AP_K27540	M28-31cm_136225_1	cellularorganisms;Bacteria;Acidobacteria;unclassifiedAcidobacteria	0	0.0050633	0.00347284	0.00181454	0	0	0	0.0155266	0.0119477	0.00495519	0.00694627	0.00889589	0	0.00506624	0.00458385	0.00514561	0.00210053	0.00565561	0.00372886	0.00534728	0.00627625	0
Group4_con2_AP_K27540	M28-31cm_13723_3	cellularorganisms;Bacteria;Terrabacteriagroup;Chloroflexi;unclassifiedChloroflexi	0.0291006	0.032078	0.0210851	0.0153278	0.0059521	0.00264023	0.00423883	0.0585518	0.054968	0.0348813	0.0394233	0.0551849	0.0792892	0.0499281	0.040334	0.0452771	0.0421411	0.0288635	0.039373	0.0357592	0.0190529	0.0234379
Group4_con2_AP_K27540	M28-31cm_13753_4	cellularorganisms;Bacteria;Acidobacteria;unclassifiedAcidobacteria	0.00673376	0	0.00986408	0.0137438	0.0156552	0.0157826	0.00886849	0.0294006	0.00969591	0	0.0043844	0	0	0.012791	0.00192885	0	0	0	0	0	0.000990374	0.00155672
Group4_con2_AP_K27540	M28-31cm_137982_1	cellularorganisms;Bacteria;Pseudomonadota;Alphaproteobacteria;Rhodospirillales;Rhodospirillaceae;unclassifiedRhodospirillaceae	0.00102581	0.00292113	0.00300535	0.0020937	0.00130084	0	0.00115801	0.0460678	0.0108317	0.00190584	0.00701306	0.0179629	0.0134092	0.00681993	0.00352603	0.00395816	0.00242369	0.00108762	0.00107563	0.00102832	0.00724183	0
Group4_con2_AP_K27540	M28-31cm_155003_1	cellularorganisms;Bacteria;Pseudomonadota;Alphaproteobacteria;Rhodospirillales;Rhodospirillaceae;unclassifiedRhodospirillaceae	0.00314866	0.00298875	0.00102497	0.00214217	0	0	0.00236962	0.0405878	0.00906747	0.0048749	0.00922551	0.0144404	0.00422142	0.00598097	0.00811723	0.00303734	0.0012399	0.00111279	0	0.00105213	0.00740946	0
Group4_con2_AP_K27540	M28-31cm_15709_3	cellularorganisms;Bacteria;Pseudomonadota;Alphaproteobacteria;Rhodospirillales;Rhodospirillaceae;unclassifiedRhodospirillaceae	0.00448917	0.00426119	0.00350723	0.00366502	0.00113856	0	0	0.0448008	0.00430929	0.0058383	0.00526128	0.01123	0.00631959	0.00682186	0.00462923	0.00519656	0.00212133	0.0028558	0.00188289	0.00270011	0.00871529	0
Group4_con2_AP_K27540	M28-31cm_161383_1	cellularorganisms;Bacteria;Terrabacteriagroup;Chloroflexi;unclassifiedChloroflexi	0.0157433	0.00697376	0.0122997	0.00214217	0.00665478	0	0	0.01833	0.0171274	0.00877482	0.00922551	0.0170659	0.0200517	0.00797463	0.00721531	0.0222738	0.00495959	0.0111279	0.0143069	0.0115734	0.00740946	0.0131024
Group4_con2_AP_K27540	M28-31cm_163040_1	cellularorganisms;Bacteria;Terrabacteriagroup;Chloroflexi;unclassifiedChloroflexi	0.00453407	0.0100422	0.0073798	0.00925417	0	0.00212539	0	0.0207391	0.0130572	0.00140397	0.00738041	0.0170134	0.010638	0.00287087	0.00519502	0.0145792	0.0124982	0.00480727	0.00792382	0.0136356	0.00666852	0.0125783
Group4_con2_AP_K27540	M28-31cm_1671_9	cellularorganisms;Bacteria;Pseudomonadota;delta/epsilonsubdivisions;Deltaproteobacteria;unclassifiedDeltaproteobacteria	0.00278164	0	0.00271649	0.00189247	0	0	0	0.0451101	0.0115708	0.00430666	0.00452786	0.00927793	0.00186468	0.0026419	0.00557748	0.0107332	0	0	0	0.00185897	0.00409111	0
Group4_con2_AP_K27540	M28-31cm_171111_1	cellularorganisms;Bacteria;Pseudomonadota;delta/epsilonsubdivisions;Deltaproteobacteria;unclassifiedDeltaproteobacteria	0.00350572	0.00998305	0.00570603	0.00477019	0	0	0	0.0174931	0.00785224	0.00434218	0.0057065	0.0102314	0.00470013	0.00554936	0.00200839	0.00676356	0.00276101	0.0086729	0.00612666	0.00702864	0.0072185	0.00486276
Group4_con2_AP_K27540	M28-31cm_18981_1	cellularorganisms;Bacteria;Terrabacteriagroup;Armatimonadetes;Fimbriimonadia;Fimbriimonadales;Fimbriimonadaceae;unclassifiedFimbriimonadaceae	0.002533	0.00320581	0.00247367	0.000861655	0.00214143	0.00118737	0.00285943	0.045291	0.0089155	0.00705907	0.0123694	0.00528038	0.005943	0.00721727	0.00362781	0.00733034	0.00099746	0.00179042	0.000885343	0.00507842	0.0141566	0
Group4_con2_AP_K27540	M28-31cm_18981_2	cellularorganisms;Bacteria;Pseudomonadota;Alphaproteobacteria;Rhodospirillales;Rhodospirillaceae;unclassifiedRhodospirillaceae	0.00434297	0.00412242	0.00508951	0.00265924	0	0	0.000980534	0.0325064	0.0108393	0.00484128	0.0076349	0.0152099	0.00349359	0.00494977	0.00970335	0.0067031	0.00513061	0.000920932	0	0.00261217	0.00536547	0
Group4_con2_AP_K27540	M28-31cm_2151_5	cellularorganisms;Bacteria;Pseudomonadota;Alphaproteobacteria;Rhodospirillales;Rhodospirillaceae;unclassifiedRhodospirillaceae	0	0.00352049	0.00271649	0.000946234	0	0.00130392	0.0010467	0.0358567	0.00801053	0.010336	0.00543343	0.0104377	0.0102557	0.00704507	0.00318713	0.00804988	0.00109537	0.00196616	0.000972248	0.00464743	0.00736401	0
Group4_con2_AP_K27540	M28-31cm_215654_1	cellularorganisms;Bacteria;Terrabacteriagroup;Chloroflexi;unclassifiedChloroflexi	0.00488848	0.00580027	0.002387	0.00249439	0	0	0	0.00914734	0.0140778	0.00908229	0.00835518	0.00611443	0.00860213	0.0150895	0.00525104	0.0082524	0.00866257	0.0116618	0.00128148	0.00980094	0.0064708	0.00339039
Group4_con2_AP_K27540	M28-31cm_218170_1	cellularorganisms;Bacteria;Pseudomonadota;delta/epsilonsubdivisions;Deltaproteobacteria;unclassifiedDeltaproteobacteria	0.00616041	0.0105256	0.00721937	0.00251472	0.00312485	0.00173265	0	0.0138329	0.00709628	0.00228908	0.00962662	0.00462321	0.0136278	0.00585095	0.0105877	0.00831967	0.00727766	0.00522529	0.00258385	0.00370531	0.00108726	0.0102541
Group4_con2_AP_K27540	M28-31cm_2187_7	cellularorganisms;Bacteria;Pseudomonadota;Alphaproteobacteria;Rhodospirillales;Rhodospirillaceae;unclassifiedRhodospirillaceae	0.0061748	0.00167463	0.00516873	0.00270063	0.00223725	0	0.000995795	0.0363135	0.0160886	0.00327775	0.0137844	0.0110333	0.00620893	0.0016756	0.000758029	0.00510557	0.00104209	0.00187053	0.00184992	0.00265283	0.010898	0
Group4_con2_AP_K27540	M28-31cm_2187_8	cellularorganisms;Bacteria;Pseudomonadota;Alphaproteobacteria;Rhodospirillales;Rhodospirillaceae;unclassifiedRhodospirillaceae	0.00534467	0.00422771	0.00173983	0.00272716	0.00451845	0.00876878	0.00201115	0.0500049	0.00342034	0.0132398	0.00521993	0.0133701	0.00268711	0.00592222	0.0030619	0.00171857	0.00105233	0.00188891	0.00467023	0	0.00393036	0
Group4_con2_AP_K27540	M28-31cm_227260_1	cellularorganisms;Bacteria;Terrabacteriagroup;Chloroflexi;unclassifiedChloroflexi	0	0	0	0	0	0	0	0.00971005	0.00373595	0.00723075	0	0.00486793	0.00391342	0	0	0.00375431	0	0	0.00204047	0	0.00686886	0
Group4_con2_AP_K27540	M28-31cm_2307_7	cellularorganisms;Bacteria;Pseudomonadota;Alphaproteobacteria;Rhodospirillales;Rhodospirillaceae;unclassifiedRhodospirillaceae	0.00282203	0.00446453	0.00459323	0.00287993	0.00477156	0.00264571	0.00106191	0.0340305	0.00812686	0.0157291	0.00643106	0.0200019	0.00945878	0.00536054	0.00242506	0.00453711	0.00333383	0	0.00197273	0.000942984	0.0132817	0.00130481
Group4_con2_AP_K27540	M28-31cm_24169_1	cellularorganisms;Bacteria;Pseudomonadota;delta/epsilonsubdivisions;Deltaproteobacteria;unclassifiedDeltaproteobacteria	0.0182515	0.0209719	0.0112573	0.00980315	0.00852714	0.00270176	0.0010844	0.0491314	0.0405731	0.0267706	0.0318984	0.0336423	0.0260798	0.018247	0.0140332	0.0213129	0.0181571	0.0142588	0.0161162	0.0154074	0.0228877	0.00666225
Group4_con2_AP_K27540	M28-31cm_24375_3	cellularorganisms;Bacteria;Terrabacteriagroup;Actinomycetota;unclassifiedActinomycetota	0.0137993	0.0243258	0.0134761	0.0150883	0.00499976	0.00138612	0.00111269	0.0541019	0.0227081	0.0210596	0.0192532	0.0369856	0.0218045	0.0168507	0.0169403	0.0256721	0.0128087	0.0135858	0.011369	0.0148213	0.0278338	0.0150393
Group4_con2_AP_K27540	M28-31cm_24435_3	cellularorganisms;Bacteria;Pseudomonadota;Alphaproteobacteria;Rhodospirillales;unclassifiedRhodospirillales	0.00185064	0.00790495	0.00813284	0.00283291	0.00352024	0.00130126	0.00208914	0.0554068	0.00444121	0.0103149	0.0144596	0.00694424	0.0102348	0.00263651	0.00159031	0.00624824	0.00218627	0.00294322	0.00194053	0.00278277	0.00979864	0
Group4_con2_AP_K27540	M28-31cm_248051_1	cellularorganisms;Bacteria;Pseudomonadota;delta/epsilonsubdivisions;Deltaproteobacteria;unclassifiedDeltaproteobacteria	0.0114424	0.004073	0.00558723	0.00145965	0.00544138	0	0	0.0142741	0.00411898	0.00398604	0.00419077	0.003578	0.00862927	0.0108676	0.00122911	0.0151771	0.00506911	0.00454946	0.00449933	0.0114705	0.00883526	0.00198396
Group4_con2_AP_K27540	M28-31cm_25008_2	cellularorganisms;Bacteria;Pseudomonadota;Alphaproteobacteria;Rhodospirillales;Rhodospirillaceae;unclassifiedRhodospirillaceae	0.00359846	0.00512358	0.00351419	0.00275422	0	0.00126511	0.00101555	0.0381563	0.0103628	0.00668558	0.00702896	0.0135027	0.00633213	0.00598097	0.00773069	0.00607468	0.00531385	0.00381529	0.00282993	0	0.0134958	0
Group4_con2_AP_K27540	M28-31cm_2573_5	cellularorganisms;Bacteria;Terrabacteriagroup;Chloroflexi;unclassifiedChloroflexi	0.0155401	0.0182217	0.00624902	0.00839592	0.00347766	0	0.00206386	0.0547365	0.0377324	0.0271736	0.0178558	0.0251542	0.0229795	0.0260462	0.0196384	0.0123453	0.0194384	0.0155073	0.0191705	0.0128291	0.0112935	0.00380393
Group4_con2_AP_K27540	M28-31cm_25991_1	cellularorganisms;Bacteria;Acidobacteria;unclassifiedAcidobacteria	0.00459146	0.00217914	0.00672589	0.014057	0.0160119	0.0129137	0.00129579	0.0300704	0.00881496	0.00106631	0.00336322	0	0	0.010902	0.00295919	0	0	0	0.00120362	0	0	0
Group4_con2_AP_K27540	M28-31cm_25991_3	cellularorganisms;Bacteria;Acidobacteria;unclassifiedAcidobacteria	0.00495526	0.00627148	0.012098	0.0101138	0.0261827	0.013937	0.00466155	0.0298774	0.011099	0.00613758	0.00322641	0	0	0.0101971	0.000709703	0.000796679	0	0	0	0	0	0
Group4_con2_AP_K27540	M28-31cm_2617_6	cellularorganisms;Bacteria;Pseudomonadota;delta/epsilonsubdivisions;Deltaproteobacteria;unclassifiedDeltaproteobacteria	0.0275656	0.0180453	0.0278483	0.0106704	0.00843776	0.00133672	0.00214607	0.0426876	0.0474474	0.034437	0.0371341	0.0487456	0.0353643	0.0397227	0.018787	0.0522652	0.0168439	0.0141094	0.0119605	0.0181045	0.0268418	0.0079109
Group4_con2_AP_K27540	M28-31cm_2983_9	cellularorganisms;Bacteria;Pseudomonadota;Alphaproteobacteria;Rhodospirillales;Rhodospirillaceae;unclassifiedRhodospirillaceae	0.00352571	0.002008	0.000688628	0.00143922	0.000894204	0.000991626	0	0.0483804	0.00812265	0.00393025	0.00482079	0.00970178	0.0035452	0.00133944	0.00242381	0.00272085	0	0	0.000739392	0	0.00248903	0
Group4_con2_AP_K27540	M28-31cm_310836_1	cellularorganisms;Bacteria;Pseudomonadota;delta/epsilonsubdivisions;Deltaproteobacteria;unclassifiedDeltaproteobacteria	0.00443068	0.00280378	0.00576922	0.00150719	0	0	0	0.0165814	0.00708858	0.00823175	0.00865455	0.0129309	0.00594024	0.00420811	0	0.0071234	0.00174474	0.00313177	0.00154863	0.00148052	0.00260659	0
Group4_con2_AP_K27540	M28-31cm_3282_3	cellularorganisms;Bacteria;Pseudomonadota;Alphaproteobacteria;Rhodospirillales;Rhodospirillaceae;unclassifiedRhodospirillaceae	0.00356312	0.00253662	0.00695934	0.00272716	0.00225923	0	0.00301673	0.0433376	0.0059856	0.00579241	0.00434995	0.0111417	0.0107484	0.00592222	0.00382738	0.00171857	0	0.00188891	0.000934045	0.00357185	0.00707465	0
Group4_con2_AP_K27540	M28-31cm_3412_7	cellularorganisms;Bacteria;Pseudomonadota;Alphaproteobacteria;Rhodospirillales;Rhodospirillaceae;unclassifiedRhodospirillaceae	0.000912287	0.00346383	0.00267276	0.00558602	0.00115689	0	0.00205971	0.0352795	0.0026272	0.00677974	0.00534597	0.00570537	0.00183466	0.0043323	0.00156791	0.0026401	0	0	0.0019132	0	0.0016101	0.00126543
Group4_con2_AP_K27540	M28-31cm_360220_2	cellularorganisms;Bacteria;Terrabacteriagroup;Chloroflexi;unclassifiedChloroflexi	0.00184312	0.00524854	0.00539985	0	0.00233729	0	0.00208064	0.0160946	0.0106156	0.0085608	0.0054003	0.0115267	0.0166797	0.0122537	0.0063354	0.0124457	0	0.00586252	0.00193264	0.00554291	0.0048794	0.00511314
Group4_con2_AP_K27540	M28-31cm_36959_1	cellularorganisms;Bacteria;Pseudomonadota;Betaproteobacteria;unclassifiedBetaproteobacteria	0.00134942	0.00256179	0.00922474	0.00137711	0.00171123	0	0.00152333	0.0303006	0.00906747	0.00626773	0.0105434	0.010127	0.00271377	0.00384491	0.00347881	0.00260343	0	0	0	0	0.00595403	0
Group4_con2_AP_K27540	M28-31cm_375_25	cellularorganisms;Bacteria;Terrabacteriagroup;Chloroflexi;unclassifiedChloroflexi	0.0371489	0.0424955	0.0223254	0.0165253	0.0108713	0.00267906	0.00967762	0.0558481	0.0521189	0.0274305	0.0353515	0.0297854	0.0660882	0.0578999	0.0532053	0.0569693	0.0258816	0.0515064	0.0459448	0.0353302	0.0353039	0.0488864
Group4_con2_AP_K27540	M28-31cm_375_8	cellularorganisms;Bacteria;Terrabacteriagroup;Chloroflexi;unclassifiedChloroflexi	0.0511147	0.0476204	0.0360516	0.0183538	0.0144043	0.00665569	0.00534278	0.0673065	0.0745085	0.0175863	0.0536197	0.0580137	0.0723369	0.0656284	0.0431111	0.0812663	0.0324289	0.0531911	0.0496273	0.0493423	0.0459418	0.0485802
Group4_con2_AP_K27540	M28-31cm_375014_1	cellularorganisms;Bacteria;Terrabacteriagroup;Chloroflexi;Dehalococcoidia;Dehalococcoidales;unclassifiedDehalococcoidales	0.00325023	0.00462775	0.00158705	0	0	0	0	0.0101364	0	0.00150965	0.00317437	0	0	0.00463043	0.00279302	0.00470298	0.00383968	0.0051691	0.00170405	0.0032582	0.00573636	0.00901672
Group4_con2_AP_K27540	M28-31cm_3800_1	cellularorganisms;Bacteria;Pseudomonadota;unclassifiedPseudomonadota	0.00475269	0.00541359	0.0120676	0.00873035	0.00120539	0.00133672	0.00214607	0.0782606	0.0145992	0.011479	0.0213521	0.134348	0.0745518	0.00902789	0.00898511	0.0082524	0	0.00302344	0.00199341	0.00381148	0.0360687	0
Group4_con2_AP_K27540	M28-31cm_3800_6	cellularorganisms;Bacteria;Pseudomonadota;unclassifiedPseudomonadota	0.00804864	0.00848876	0.00698679	0.00638848	0.00340221	0.00125762	0.00100954	0.0914794	0.01116	0.013292	0.0174684	0.140939	0.0827298	0.0127405	0.00461097	0.00345071	0.00105648	0.000948179	0.00281319	0.00268946	0.0276211	0
Group4_con2_AP_K27540	M28-31cm_429642_2	cellularorganisms;Bacteria;Pseudomonadota;delta/epsilonsubdivisions;Deltaproteobacteria;unclassifiedDeltaproteobacteria	0	0	0	0	0	0	0	0.00802285	0	0.00597434	0	0.00402208	0	0	0	0	0	0.00340941	0.00337184	0	0	0
Group4_con2_AP_K27540	M28-31cm_4345_4	cellularorganisms;Bacteria;Pseudomonadota;unclassifiedPseudomonadota	0.0163226	0.0111899	0.0141692	0.011105	0.00804962	0.00255046	0.0102368	0.0429864	0.0217619	0.0303258	0.0301121	0.010208	0.0337376	0.0206702	0.0148058	0.00874754	0.0182116	0.0115374	0.0104594	0.0145446	0.0368102	0
Group4_con2_AP_K27540	M28-31cm_4617_4	cellularorganisms;Bacteria;Terrabacteriagroup;Actinomycetota;unclassifiedActinomycetota	0.00689966	0.0112273	0.0125136	0.00905299	0.00499976	0.00138612	0.00667615	0.0467244	0.0454162	0.0302159	0.0231039	0.0406842	0.0227957	0.0215315	0.0169403	0.0294754	0.0139731	0.0167209	0.0165367	0.0128451	0.0260942	0.0177737
Group4_con2_AP_K27540	M28-31cm_48060_3	cellularorganisms;Bacteria;Pseudomonadota;unclassifiedPseudomonadota	0.00378628	0.00539099	0.0055464	0.00579593	0	0.00133114	0	0.0507751	0.00636048	0.00439657	0.00832029	0.00947162	0.00761441	0.00359608	0.00406709	0.00365242	0.00335471	0.00200721	0.000992545	0.00569334	0.010859	0
Group4_con2_AP_K27540	M28-31cm_49920_1	cellularorganisms;Bacteria;Pseudomonadota;Alphaproteobacteria;Rhodospirillales;Rhodospirillaceae;unclassifiedRhodospirillaceae	0.00279881	0.00354223	0.000911086	0.000952075	0	0.00131197	0.0031595	0.0349142	0.00895553	0.00433324	0.00455581	0.0093352	0.00750474	0.00443035	0.000801701	0.00179991	0.00330639	0	0	0.000935223	0.00246982	0
Group4_con2_AP_K27540	M28-31cm_528640_1	cellularorganisms;Bacteria;Terrabacteriagroup;Chloroflexi;unclassifiedChloroflexi	0	0	0	0	0	0	0	0.0072982	0.00280799	0	0.00571386	0.0036588	0.00588275	0	0.00502744	0.00564357	0	0.00620293	0	0.00293238	0.00258136	0.00405753
Group4_con2_AP_K27540	M28-31cm_5349_6	cellularorganisms;Bacteria;Pseudomonadota;Alphaproteobacteria;Rhodospirillales;Rhodospirillaceae;unclassifiedRhodospirillaceae	0.00290645	0.00643731	0.00378451	0.00395477	0.00368572	0.00136243	0.00328102	0.0471342	0.00557998	0.00449991	0.00189241	0.0121178	0.00876756	0.00092015	0.00832536	0.00186913	0.00114452	0.00205439	0.00101587	0.00388477	0.0119691	0
Group4_con2_AP_K27540	M28-31cm_539172_1	cellularorganisms;Bacteria;Terrabacteriagroup;Chloroflexi;Dehalococcoidia;unclassifiedDehalococcoidia	0.00390868	0.00185509	0	0.00199443	0	0	0	0.00975191	0.00562809	0.0090774	0.00190873	0.00488891	0.00982571	0.00185616	0.00335885	0.00188525	0.00461755	0.00621629	0.00819705	0.00587739	0.00344923	0.00542169
Group4_con2_AP_K27540	M28-31cm_55416_2	cellularorganisms;Bacteria;Pseudomonadota;delta/epsilonsubdivisions;Deltaproteobacteria;unclassifiedDeltaproteobacteria	0.0200453	0.0154031	0.0130506	0.00584474	0.00242094	0.00402705	0.00107755	0.0273875	0.0293213	0.0115273	0.0195775	0.031042	0.0278347	0.0190384	0.0270688	0.0303862	0.0214254	0.0202411	0.0240217	0.0200945	0.0362206	0.0158884
Group4_con2_AP_K27540	M28-31cm_562_6	cellularorganisms;Bacteria;Pseudomonadota;Alphaproteobacteria;unclassifiedAlphaproteobacteria	0.00452502	0.0154628	0.0159085	0.0120064	0.0091812	0.0178176	0.0132812	0.0982198	0.0104249	0.00840701	0.0123743	0.148287	0.0864506	0.0163313	0.0101101	0.00261902	0.00106913	0.00191907	0.00664272	0.000907222	0.038334	0
Group4_con2_AP_K27540	M28-31cm_5634_7	cellularorganisms;Bacteria;Pseudomonadota;Alphaproteobacteria;unclassifiedAlphaproteobacteria	0.00269885	0.00853929	0	0.00642651	0.00456328	0.00379533	0.00913997	0.0448897	0.00863569	0.00501418	0.00615034	0.0090018	0.00814131	0.00598097	0.00463841	0.00607468	0.00106277	0.00381529	0.000943312	0.00450911	0.00793871	0
Group4_con2_AP_K27540	M28-31cm_60026_1	cellularorganisms;Bacteria;Pseudomonadota;Alphaproteobacteria;Rhodospirillales;Rhodospirillaceae;unclassifiedRhodospirillaceae	0.00549584	0.00347782	0.00178904	0.00280429	0	0.00257622	0.00103402	0.0274235	0.00615489	0.00680713	0.00536757	0.0148939	0.00276311	0.00173992	0.00157425	0.00353436	0	0.000971165	0.00192093	0.00275466	0.0113163	0
Group4_con2_AP_K27540	M28-31cm_626_20	cellularorganisms;Bacteria;Terrabacteriagroup;Chloroflexi;unclassifiedChloroflexi	0.0222531	0.0334447	0.0162989	0.00946234	0.00940651	0.00260783	0.00314011	0.0728701	0.061414	0.0267013	0.0389396	0.0347922	0.0736547	0.0634057	0.0350584	0.0465104	0.0186213	0.0265432	0.0301397	0.0241666	0.0360018	0.0141474
Group4_con2_AP_K27540	M28-31cm_647494_1	cellularorganisms;Bacteria;Pseudomonadota;delta/epsilonsubdivisions;Deltaproteobacteria;unclassifiedDeltaproteobacteria	0.00262085	0	0	0	0	0	0.0029586	0.00326943	0.00251583	0.00243463	0.00255968	0.00655622	0.00263534	0.00248919	0	0.00505638	0	0.00277877	0	0.00262727	0	0
Group4_con2_AP_K27540	M28-31cm_66744_1	cellularorganisms;Bacteria;Pseudomonadota;Alphaproteobacteria;unclassifiedAlphaproteobacteria	0.00371645	0.00705542	0.00453676	0.00758539	0.00353467	0	0.0041954	0.0498386	0.00624318	0.00690478	0.0136114	0.0220802	0.00934248	0.00441219	0.00558891	0.00268879	0.00219523	0.000985096	0.00584544	0.00279417	0.00983879	0
Group4_con2_AP_K27540	M28-31cm_7045_6	cellularorganisms;Bacteria;PVCgroup;CandidatusOmnitrophica;unclassifiedCandidatusOmnitrophica	0.00585041	0.0166599	0.0133312	0.00796058	0.0061825	0.00137122	0.00330218	0.0340583	0.0252719	0.0135868	0.0257124	0.0341488	0.0294137	0.0194478	0.0125686	0.0244555	0.0138229	0.0206764	0.0112467	0.0215041	0.0275345	0.00811505
Group4_con2_AP_K27540	M28-31cm_7240_4	cellularorganisms;Bacteria;Nitrospinae/Tectomicrobiagroup;CandidatusTectomicrobia;unclassifiedCandidatusTectomicrobia	0.0318349	0.0256397	0.0207262	0.00787589	0.00856343	0	0.00435607	0.073409	0.0564884	0.0376384	0.0405137	0.0651577	0.0533515	0.058639	0.0555425	0.0260565	0.0182344	0.0327303	0.0343927	0.0348142	0.0383085	0.022748
Group4_con2_AP_K27540	M28-31cm_74840_1	cellularorganisms;Bacteria;Pseudomonadota;delta/epsilonsubdivisions;Deltaproteobacteria;unclassifiedDeltaproteobacteria	0.00387527	0.0055177	0.00189226	0.00395477	0	0	0	0.0145028	0.00743998	0.00539989	0.00189241	0.00242356	0.00974173	0.0092015	0.00333014	0.00373827	0	0	0	0	0.0068395	0
Group4_con2_AP_K27540	M28-31cm_75532_1	cellularorganisms;Bacteria;Terrabacteriagroup;Chloroflexi;unclassifiedChloroflexi	0.00743289	0.0097012	0.00816617	0.00379269	0.00117822	0	0	0.0220217	0.00981071	0.00776787	0.00725942	0.0127833	0.018685	0.00617707	0.00878257	0.0161328	0.00439046	0.00394038	0.00681968	0.0139709	0.00901889	0
Group4_con2_AP_K27540	M28-31cm_771_15	cellularorganisms;Bacteria;Terrabacteriagroup;Chloroflexi;unclassifiedChloroflexi	0.0300269	0.0342024	0.0195491	0.0194072	0.010154	0.00422262	0.00564943	0.0624294	0.0634123	0.0502082	0.0488769	0.0600915	0.0543473	0.0560865	0.0464456	0.0521377	0.0236484	0.0509379	0.0493271	0.0331106	0.0344466	0.0222134
Group4_con2_AP_K27540	M28-31cm_783_14	cellularorganisms;Bacteria;Pseudomonadota;Gammaproteobacteria;unclassifiedGammaproteobacteria	0.0200703	0.0320404	0.0196003	0.0232751	0.0185102	0.00769757	0.00617914	0.0637308	0.049041	0.0618651	0.0641516	0.0730287	0.0513705	0.0450559	0.0243027	0.0211208	0.0312544	0.0135416	0.0325243	0.017376	0.031397	0.00126543
Group4_con2_AP_K27540	M28-31cm_8000_5	cellularorganisms;Bacteria;Pseudomonadota;delta/epsilonsubdivisions;Deltaproteobacteria;unclassifiedDeltaproteobacteria	0.0241174	0.0311339	0.0216683	0.0177208	0.00734008	0	0.00217804	0.0312891	0.0453759	0.0313653	0.0442824	0.0542981	0.0320109	0.0320682	0.0265278	0.0493212	0.0239327	0.028639	0.0354043	0.0193412	0.0391598	0.033453
Group4_con2_AP_K27540	M28-31cm_820887_1	cellularorganisms;Bacteria;Terrabacteriagroup;Chloroflexi;unclassifiedChloroflexi	0.00239898	0.00227714	0.00234279	0	0	0	0	0.0209485	0.00690855	0.00668558	0.00468597	0	0.00964895	0	0.00618455	0.00462833	0	0.00254353	0	0.00721458	0	0
Group4_con2_AP_K27540	M28-31cm_8473_2	cellularorganisms;Bacteria;Pseudomonadota;Betaproteobacteria;Burkholderiales;unclassifiedBurkholderiales	0.0248578	0.0141572	0.0165074	0.00710298	0.00630453	0	0	0.0644995	0.0372244	0.0184733	0.0223354	0.0348227	0.0349933	0.0160542	0.02307	0.0335706	0.0105718	0.0263556	0.0177243	0.019935	0.0394846	0.00965442
Group4_con2_AP_K27540	M28-31cm_85781_1	cellularorganisms;Bacteria;Terrabacteriagroup;Chloroflexi;unclassifiedChloroflexi	0.0189752	0.00947974	0.0126789	0.0132494	0.00379938	0.00280888	0	0.0211793	0.0162975	0.0120605	0.0195077	0.0137406	0.0180758	0.0123308	0.0128731	0.0134874	0.00707889	0.00847096	0.0115192	0.0120137	0.0211512	0.00277056
Group4_con2_AP_K27540	M28-31cm_8671_6	cellularorganisms;Bacteria;Pseudomonadota;delta/epsilonsubdivisions;Deltaproteobacteria;unclassifiedDeltaproteobacteria	0.0155676	0.0157006	0.0209041	0.00992937	0.00863693	0.00273655	0.00109837	0.0436952	0.0270857	0.0280192	0.0408615	0.0462453	0.0283723	0.0323435	0.0292638	0.0347274	0.0103449	0.0175372	0.0193844	0.0204826	0.0231824	0.0107968
Group4_con2_AP_K27540	M28-31cm_87138_2	cellularorganisms;Bacteria;Acidobacteria;unclassifiedAcidobacteria	0.00191311	0.0036319	0.0130781	0.0126903	0.0254735	0.0228681	0.00431931	0.026252	0.00918225	0.00355436	0.00373692	0.00119644	0	0.00908502	0.001644	0.000922736	0	0	0	0	0	0.00265366
Group4_con2_AP_K27540	M28-31cm_89971_1	cellularorganisms;Bacteria;Pseudomonadota;delta/epsilonsubdivisions;Deltaproteobacteria;unclassifiedDeltaproteobacteria	0.00957901	0.00707198	0.00415763	0.00651702	0.0013497	0.00149675	0.0012015	0.0331931	0.016347	0.0108758	0.0103949	0.0119813	0.0139128	0.0121304	0.0100608	0.0133472	0.00754417	0.00789927	0.0111603	0.0096025	0.020663	0.00147633
Group4_con2_AP_K27540	M28-31cm_9181_2	cellularorganisms;Bacteria;Acidobacteria;unclassifiedAcidobacteria	0.00375492	0.00267317	0.0110009	0.00766391	0.0249988	0.0237621	0.00529854	0.0257628	0.00360446	0.00174406	0.00183364	0.0023483	0	0.0187231	0	0	0	0	0	0.000941032	0	0
Group4_con2_AP_K27540	M28-31cm_9818_5	cellularorganisms;Bacteria;Pseudomonadota;Betaproteobacteria;Burkholderiales;unclassifiedBurkholderiales	0.0118796	0.0112763	0.0174021	0.0050514	0.0075324	0	0	0.0370487	0.0209067	0.0156337	0.0183704	0.0334324	0.0218998	0.0131634	0.0161636	0.0229193	0.0163731	0.0230917	0.0134947	0.0188556	0.0270817	0.00961226
Group4_con2_AP_K27540	M300-303cm_1137978_1	cellularorganisms;Bacteria;Pseudomonadota;delta/epsilonsubdivisions;Deltaproteobacteria;unclassifiedDeltaproteobacteria	0	0	0	0	0	0	0.00355443	0	0.00302249	0.00584988	0.00307517	0	0.00949819	0	0	0.00911202	0	0.0133535	0.00330159	0	0.00833564	0
Group4_con2_AP_K27540	M300-303cm_1194795_1	cellularorganisms;Bacteria;Pseudomonadota;delta/epsilonsubdivisions;Deltaproteobacteria;unclassifiedDeltaproteobacteria	0.00321565	0	0.00942102	0.00328162	0.00815564	0	0	0	0	0	0	0.00402208	0	0	0	0	0	0.0102282	0.00337184	0	0	0
Group4_con2_AP_K27540	M300-303cm_124815_1	cellularorganisms;Bacteria;Pseudomonadota;Betaproteobacteria;Burkholderiales;unclassifiedBurkholderiales	0.0136705	0.00865086	0.00890026	0.00465034	0.00144466	0.0032041	0.00257205	0.00142113	0.00109356	0	0.00890099	0.00142491	0.0297833	0.00865588	0.00978962	0.0197809	0.0174956	0.0241571	0.0107509	0.0148461	0	0.00948115
Group4_con2_AP_K27540	M300-303cm_134325_1	cellularorganisms;Bacteria;Pseudomonadota;delta/epsilonsubdivisions;Deltaproteobacteria;unclassifiedDeltaproteobacteria	0.00976234	0.0102962	0.0116523	0.00442783	0.00275107	0.0015254	0.00244899	0.00676568	0.0052062	0.00906871	0.00317817	0.00678365	0.0174512	0.0103022	0.0130497	0.0188344	0.0115328	0.0264515	0.0113739	0.0217473	0.0105292	0.0406238
Group4_con2_AP_K27540	M300-303cm_147663_2	cellularorganisms;Bacteria;Pseudomonadota;delta/epsilonsubdivisions;Deltaproteobacteria;unclassifiedDeltaproteobacteria	0.00468637	0.00778466	0.0114415	0	0.00297144	0.00164759	0.00264516	0	0.0022493	0.0021767	0.004577	0.00146541	0	0.00445096	0.0080543	0.00678104	0.00553629	0.0111797	0.0282555	0.0070468	0.00516939	0.00162511
Group4_con2_AP_K27540	M300-303cm_178728_1	cellularorganisms;Bacteria;Pseudomonadota;delta/epsilonsubdivisions;Deltaproteobacteria;unclassifiedDeltaproteobacteria	0.00697549	0.0055177	0.00227071	0.00593216	0.00147429	0	0.00131241	0.00290057	0.00334799	0	0.00113545	0.00436241	0.00818306	0.0055209	0.00799235	0.0100933	0.00412028	0.00862843	0.0024381	0.00699259	0	0.0129009
Group4_con2_AP_K27540	M300-303cm_183346_1	cellularorganisms;Bacteria;Pseudomonadota;delta/epsilonsubdivisions;Deltaproteobacteria;unclassifiedDeltaproteobacteria	0.00824376	0.0078251	0.00575049	0.00240368	0.00149344	0	0	0	0	0	0.0103517	0	0.00355257	0.00335556	0.0101202	0.0124965	0.0125214	0.0212269	0.00493952	0.0035417	0	0.0065342
Group4_con2_AP_K27540	M300-303cm_194453_1	cellularorganisms;Bacteria;Terrabacteriagroup;Chloroflexi;unclassifiedChloroflexi	0.00328555	0.0124748	0.00641721	0	0	0	0	0.00409863	0.00630781	0.00152606	0.00320887	0.00205476	0.00165186	0.00624102	0.0112935	0.0047541	0.00970355	0.0174176	0.0103354	0.00329361	0.00144968	0.00455737
Group4_con2_AP_K27540	M300-303cm_225467_2	cellularorganisms;Bacteria;Pseudomonadota;delta/epsilonsubdivisions;Deltaproteobacteria;unclassifiedDeltaproteobacteria	0.0041407	0.00393041	0.00808745	0	0	0	0.00233716	0	0	0.00192325	0.00808812	0	0.00208179	0.00589904	0.00711647	0.00199716	0.00489165	0.0241461	0.0130255	0.00622628	0	0.0114871
Group4_con2_AP_K27540	M300-303cm_264999_1	cellularorganisms;Bacteria;Terrabacteriagroup;Chloroflexi;unclassifiedChloroflexi	0.00627552	0.00148921	0.00459641	0	0	0	0	0	0	0	0.00306453	0.00196233	0	0	0	0.0105939	0.0166807	0.0266146	0.00822542	0.00629091	0	0
Group4_con2_AP_K27540	M300-303cm_282675_1	cellularorganisms;Bacteria;Terrabacteriagroup;Chloroflexi;unclassifiedChloroflexi	0.00447441	0.00707862	0	0	0.00189136	0	0	0	0.00286341	0.0013855	0.00873996	0	0.00149971	0.00283309	0.00128167	0.0071937	0.00704784	0.0205574	0.00625565	0.00299025	0.00658077	0.00413761
Group4_con2_AP_K27540	M300-303cm_382040_1	cellularorganisms;Bacteria;Pseudomonadota;delta/epsilonsubdivisions;Deltaproteobacteria;unclassifiedDeltaproteobacteria	0	0	0	0.00538033	0.00222858	0	0	0	0.00168697	0	0	0.00219811	0.00353421	0.00333822	0.00151018	0.00169526	0.00415222	0.00558985	0.00184275	0.0017617	0.00155082	0.00487532
Group4_con2_AP_K27540	M300-303cm_407932_1	cellularorganisms;Bacteria;Pseudomonadota;delta/epsilonsubdivisions;Deltaproteobacteria;unclassifiedDeltaproteobacteria	0.00182825	0.0017354	0.00714174	0	0	0	0.00206386	0.00228069	0	0	0.00714233	0	0.00367672	0	0.00785538	0.00352723	0.00215982	0.00775366	0.00383411	0.00183274	0	0.00253595
Group4_con2_AP_K27540	M300-303cm_41059_2	cellularorganisms;Bacteria;Pseudomonadota;unclassifiedPseudomonadota	0.0056558	0.0107371	0.00184111	0.00288592	0.00119537	0.00265121	0.00106411	0	0.000904862	0.000875658	0.00184127	0	0.00189569	0.00268584	0.00729032	0.00545585	0.0133631	0.0239864	0.0197684	0.0113393	0	0.0183053
Group4_con2_AP_K27540	M300-303cm_411972_1	cellularorganisms;Bacteria;Terrabacteriagroup;Chloroflexi;Dehalococcoidia;Dehalococcoidales;unclassifiedDehalococcoidales	0.00183565	0.00174243	0.00179266	0.00187331	0.00232783	0	0	0	0	0	0.00358562	0	0.0018458	0.00348688	0	0.00354151	0.00216857	0.0175164	0.00192481	0.00368031	0	0.00509244
Group4_con2_AP_K27540	M300-303cm_415232_1	cellularorganisms;Bacteria;Terrabacteriagroup;Chloroflexi;unclassifiedChloroflexi	0.00368623	0.00174951	0.00179995	0.00188093	0	0	0	0	0	0.00171216	0.0018001	0	0	0	0	0.00355591	0.0108869	0.00586252	0.00386528	0.00184764	0.00162647	0
Group4_con2_AP_K27540	M300-303cm_459897_1	cellularorganisms;Bacteria;Terrabacteriagroup;Chloroflexi;unclassifiedChloroflexi	0.0038919	0.00554138	0.00570113	0	0	0	0	0	0	0.00180769	0	0	0.00391342	0.0036964	0.00501665	0.00750862	0.00229887	0.010316	0.0102023	0.0136551	0	0.00269921
Group4_con2_AP_K27540	M300-303cm_47310_1	cellularorganisms;Bacteria;Pseudomonadota;delta/epsilonsubdivisions;Deltaproteobacteria;unclassifiedDeltaproteobacteria	0.00684387	0.00974446	0.00501269	0.00174607	0	0	0	0	0	0	0.00167104	0	0.00172043	0	0.00147029	0.00990288	0.0060638	0.0163266	0.0179407	0.00171516	0	0.00474654
Group4_con2_AP_K27540	M300-303cm_579586_1	cellularorganisms;Bacteria;Terrabacteriagroup;Chloroflexi;unclassifiedChloroflexi	0	0	0	0.00225711	0.00280475	0	0	0	0.00212312	0.00205459	0.00216012	0.00276641	0.00222397	0.00210063	0	0.00426709	0.00522572	0.00703503	0.00231917	0.00221716	0.00585528	0
Group4_con2_AP_K27540	M300-303cm_634821_1	cellularorganisms;Bacteria;Terrabacteriagroup;Chloroflexi;Dehalococcoidia;unclassifiedDehalococcoidia	0	0.00219582	0.00225912	0	0	0	0	0	0	0	0	0	0	0	0	0.00669455	0	0.00981075	0	0.00463794	0	0
Group4_con2_AP_K27540	M300-303cm_653263_1	cellularorganisms;Bacteria;Terrabacteriagroup;Chloroflexi;unclassifiedChloroflexi	0.00236149	0.00224156	0.00230619	0	0.00299465	0	0	0	0.00226687	0	0.00230638	0	0.0118727	0.00224287	0	0.00227801	0	0.00751136	0.00742858	0.00710185	0.00416782	0
Group4_con2_AP_K27540	M300-303cm_66358_2	cellularorganisms;Bacteria;Terrabacteriagroup;Chloroflexi;unclassifiedChloroflexi	0.0084837	0.00715809	0.00552334	0.00288592	0	0	0	0.00117591	0	0.000875658	0.00644443	0.00471612	0.00189569	0.00268584	0.0121505	0.00909308	0.00222718	0.0199886	0.0138379	0.0122843	0	0.00653759
Group4_con2_AP_K27540	M300-303cm_689462_1	cellularorganisms;Bacteria;Terrabacteriagroup;Chloroflexi;unclassifiedChloroflexi	0.00242463	0	0.00236785	0	0	0	0	0	0	0.00225236	0	0	0	0.00230284	0	0.00233891	0	0.00514146	0.012712	0	0	0
Group4_con2_AP_K27540	M300-303cm_788540_1	cellularorganisms;Bacteria;Terrabacteriagroup;Chloroflexi;unclassifiedChloroflexi	0.0104231	0	0.00763427	0	0	0	0	0	0	0	0.00254497	0.00325927	0.0157211	0.00742466	0	0.00502732	0.00615673	0.00828839	0.0054647	0	0	0
Group4_con2_AP_K27540	M300-303cm_82888_2	cellularorganisms;Bacteria;Pseudomonadota;Betaproteobacteria;Burkholderiales;unclassifiedBurkholderiales	0.00298294	0.00755053	0.00291308	0.00101471	0.00630453	0	0	0.0049615	0.0124081	0.00554199	0.00679774	0.011193	0.00499905	0.0122767	0.000854445	0.0124691	0.00469856	0.00632535	0.0104261	0.00697726	0.00526462	0.0013792
Group4_con2_AP_K27540	M300-303cm_857517_1	cellularorganisms;Bacteria;Pseudomonadota;delta/epsilonsubdivisions;Deltaproteobacteria;unclassifiedDeltaproteobacteria	0	0	0	0	0	0	0	0	0	0	0	0	0	0	0	0	0	0	0	0	0	0
Group4_con2_AP_K27540	M300-303cm_880574_1	cellularorganisms;Bacteria;Acidobacteria;unclassifiedAcidobacteria	0.00829402	0.00524854	0	0	0.00350593	0	0	0.00344885	0.00530779	0.00256824	0.00270015	0.00691602	0	0.00262579	0.00237577	0.00266693	0	0.011725	0	0.00277145	0	0
Group4_con2_AP_K27540	M300-303cm_92056_1	cellularorganisms;Bacteria;Pseudomonadota;delta/epsilonsubdivisions;Deltaproteobacteria;Syntrophorhabdales;Syntrophorhabdaceae;Syntrophorhabdus;unclassifiedSyntrophorhabdus	0.0296102	0.0237148	0.015362	0.0160532	0.00352024	0.00130126	0.00313371	0.0115431	0.0435239	0.0206298	0.0289191	0.0115737	0.0511739	0.0351535	0.0286256	0.0464155	0.0273284	0.0323755	0.0203755	0.0371035	0.0293959	0.0166855
Group4_con2_AP_K27540	M4-6cm_1019009_1	cellularorganisms;Bacteria;Pseudomonadota;delta/epsilonsubdivisions;Deltaproteobacteria;unclassifiedDeltaproteobacteria	0	0.0124387	0	0.00267462	0	0	0	0	0.00503166	0.00243463	0.00255968	0	0	0.00497838	0.00675653	0.00758457	0.00928848	0.0083363	0	0.00262727	0.00231278	0.00727071
Group4_con2_AP_K27540	M4-6cm_10743_5	cellularorganisms;Bacteria;Terrabacteriagroup;Chloroflexi;unclassifiedChloroflexi	0.0312694	0.0357923	0.0188611	0.0112627	0.012829	0.00129334	0.00519106	0.0149147	0.0450247	0.0256303	0.0494023	0.0149543	0.049013	0.0524094	0.0434675	0.0496818	0.0271621	0.0302283	0.0231446	0.0313461	0.0413908	0.0178597
Group4_con2_AP_K27540	M4-6cm_107868_2	cellularorganisms;Bacteria;Terrabacteriagroup;Chloroflexi;unclassifiedChloroflexi	0.0114065	0.0162408	0.00696207	0.00582023	0.00361618	0.00401016	0.00160956	0	0.0054747	0.0066225	0.00974771	0.00535013	0.00716844	0.00677091	0.0134777	0.013754	0.0185283	0.0332578	0.0134555	0.0100051	0.00251642	0.00988862
Group4_con2_AP_K27540	M4-6cm_1124893_1	cellularorganisms;Bacteria;Pseudomonadota;delta/epsilonsubdivisions;Deltaproteobacteria;unclassifiedDeltaproteobacteria	0.00549584	0.0104335	0.00268356	0.00560859	0	0	0.00310205	0.0205677	0.00263781	0.00255267	0.0161027	0.0068741	0.00828933	0.00260988	0	0.0159046	0.00649256	0	0.00288139	0	0.00484983	0
Group4_con2_AP_K27540	M4-6cm_115502_1	cellularorganisms;Bacteria;Terrabacteriagroup;Chloroflexi;unclassifiedChloroflexi	0.0295907	0.0271819	0.0195759	0.00974123	0.00363141	0	0.00646533	0.00357228	0.0128281	0.0150742	0.0223743	0.00835746	0.0297543	0.0163186	0.0196864	0.0423565	0.029319	0.0303617	0.0350316	0.0220083	0.0176891	0.0185365
Group4_con2_AP_K27540	M4-6cm_1157925_1	cellularorganisms;Bacteria;Terrabacteriagroup;Chloroflexi;unclassifiedChloroflexi	0	0.0106267	0	0	0	0	0	0	0	0.00259995	0	0	0	0	0	0.00269986	0.00330639	0	0	0.00561134	0.00493964	0
Group4_con2_AP_K27540	M4-6cm_117022_2	cellularorganisms;Bacteria;Terrabacteriagroup;Chloroflexi;unclassifiedChloroflexi	0.00681814	0.00970783	0.00166462	0.00695802	0.00216155	0	0	0.00212636	0.00490871	0.00316685	0	0.002132	0.00342792	0.00323782	0.00439429	0.00328855	0.00402734	0.00361449	0.010724	0	0	0
Group4_con2_AP_K27540	M4-6cm_1240099_1	cellularorganisms;Bacteria;Terrabacteriagroup;Chloroflexi;unclassifiedChloroflexi	0.0058129	0.0055177	0	0	0	0	0	0.00362571	0.00836997	0	0	0	0.00876756	0	0.00249761	0.0084111	0.00343356	0.00308158	0	0.00291358	0.00256481	0.00403152
Group4_con2_AP_K27540	M4-6cm_1447572_1	cellularorganisms;Bacteria;Pseudomonadota;delta/epsilonsubdivisions;Deltaproteobacteria;unclassifiedDeltaproteobacteria	0	0.00890442	0	0	0	0	0.00352992	0.00780153	0.00300165	0.00290477	0.00305396	0.00391113	0.00628846	0	0	0.00603279	0	0	0	0.00626922	0	0
Group4_con2_AP_K27540	M4-6cm_145332_1	cellularorganisms;Bacteria;Terrabacteriagroup;Chloroflexi;unclassifiedChloroflexi	0.0156347	0.0107932	0.00416415	0.00290099	0.00540727	0	0	0	0.00136438	0.0052814	0.00138816	0.00177778	0	0.00134994	0.006107	0.00685544	0.0235075	0.0165768	0.011923	0.0113986	0.0125427	0
Group4_con2_AP_K27540	M4-6cm_156641_1	cellularorganisms;Bacteria;Pseudomonadota;delta/epsilonsubdivisions;Deltaproteobacteria;unclassifiedDeltaproteobacteria	0.0516539	0.0444908	0.0373661	0.0146427	0.0254735	0.0067259	0.00539914	0.0298318	0.0624393	0.0417637	0.0588564	0.0131609	0.0807947	0.0717717	0.0534298	0.0821235	0.033901	0.0567947	0.0371116	0.0489039	0.058244	0.0437853
Group4_con2_AP_K27540	M4-6cm_157821_1	cellularorganisms;Bacteria;Terrabacteriagroup;Actinomycetota;unclassifiedActinomycetota	0.0210629	0.0168364	0.00757827	0.00226263	0.0028116	0.00155896	0	0.00138291	0.00319246	0.00205962	0.0054135	0	0.030097	0.0073702	0.0114316	0.0235264	0.0130962	0.0176306	0.013949	0.018892	0	0.0230654
Group4_con2_AP_K27540	M4-6cm_193317_1	cellularorganisms;Bacteria;Terrabacteriagroup;Chloroflexi;unclassifiedChloroflexi	0.00400065	0.00759495	0	0.00272181	0	0	0	0.00332712	0.00256023	0.00371639	0.00651212	0.00500394	0.00402276	0.00886592	0.00572981	0.00514561	0.0015754	0.00565561	0.00279664	0	0.0141216	0.00369951
Group4_con2_AP_K27540	M4-6cm_221013_1	cellularorganisms;Bacteria;Acidobacteria;unclassifiedAcidobacteria	0	0.00655402	0.00112383	0.00117439	0.00145932	0	0	0	0.003314	0	0	0.00431812	0.00231428	0.00327891	0	0.00333028	0	0.00366036	0.00241335	0.0034608	0	0.0047887
Group4_con2_AP_K27540	M4-6cm_268895_1	cellularorganisms;Bacteria;Pseudomonadota;delta/epsilonsubdivisions;Deltaproteobacteria;unclassifiedDeltaproteobacteria	0.0117938	0.0161704	0.00895813	0.00401192	0	0.00184282	0	0.00326943	0.00503166	0.00243463	0.00255968	0.00163906	0.00263534	0.00497838	0.0112609	0.013905	0.0108366	0.018062	0.0109926	0.00919546	0.00346917	0.0109061
Group4_con2_AP_K27540	M4-6cm_28753_1	cellularorganisms;Bacteria;Pseudomonadota;delta/epsilonsubdivisions;Deltaproteobacteria;unclassifiedDeltaproteobacteria	0.0272214	0.0306838	0.0257531	0.00434061	0.00323625	0.00598138	0.000960297	0.011673	0.0130653	0.0197557	0.0249245	0.00744802	0.0222397	0.0145429	0.0277783	0.0311826	0.0281385	0.0342732	0.0214077	0.0324047	0.0120108	0.0212392
Group4_con2_AP_K27540	M4-6cm_303768_1	cellularorganisms;Bacteria;Terrabacteriagroup;Chloroflexi;unclassifiedChloroflexi	0	0.00650121	0	0.00139791	0	0	0	0	0.00131492	0.00127248	0	0	0.00137738	0.001301	0	0.00132138	0.00161824	0.00435704	0.00574537	0	0	0
Group4_con2_AP_K27540	M4-6cm_342939_1	cellularorganisms;Bacteria;Terrabacteriagroup;Chloroflexi;unclassifiedChloroflexi	0.00438781	0.00971827	0.00142835	0.00298522	0	0	0	0	0	0	0.00285693	0	0.00147069	0.00833478	0.00125686	0.00141089	0.00345572	0.00620293	0.00766821	0.0102633	0	0.00405753
Group4_con2_AP_K27540	M4-6cm_426896_1	cellularorganisms;Bacteria;Terrabacteriagroup;Chloroflexi;Dehalococcoidia;Dehalococcoidales;unclassifiedDehalococcoidales	0.00367131	0.00522729	0	0.00187331	0	0	0	0.00228992	0	0.00170523	0.00179281	0	0.0018458	0	0.00157744	0.00531227	0	0.00389252	0.00192481	0	0	0
Group4_con2_AP_K27540	M4-6cm_50050_2	cellularorganisms;Bacteria;Pseudomonadota;delta/epsilonsubdivisions;Deltaproteobacteria;unclassifiedDeltaproteobacteria	0.0095454	0.0190273	0.00652529	0.00584474	0.00363141	0.0026847	0	0.00119076	0.00458146	0.000886719	0.00932262	0.00119392	0.00383927	0.0163186	0.0172256	0.00920794	0.0101489	0.0141688	0.0200181	0.0133963	0.0160044	0
Group4_con2_AP_K27540	M4-6cm_506556_1	cellularorganisms;Bacteria;Nitrospinae/Tectomicrobiagroup;Nitrospinae;unclassifiedNitrospinae	0.00550696	0.0226516	0.010756	0.00374663	0.00232783	0	0	0	0.0105726	0.00511568	0.0143425	0.00459201	0.0129206	0.0226647	0.0126195	0.00708303	0.00867427	0.00583879	0.00769926	0.00552047	0.00323976	0.0101849
Group4_con2_AP_K27540	M4-6cm_590359_1	cellularorganisms;Bacteria;Terrabacteriagroup;Chloroflexi;unclassifiedChloroflexi	0.0019628	0.00372624	0	0	0	0	0	0.00489706	0	0	0	0	0	0.0018642	0.00337339	0	0	0.00208107	0.00205813	0.00196761	0	0
Group4_con2_AP_K27540	M4-6cm_59819_3	cellularorganisms;Bacteria;Terrabacteriagroup;Chloroflexi;unclassifiedChloroflexi	0.0217984	0.0275885	0.0283838	0.0133474	0.00737145	0.00204364	0.00164051	0.0163157	0.0265049	0.0188996	0.0227089	0.0145414	0.0438378	0.0469276	0.0387129	0.028037	0.0188846	0.0246527	0.0304762	0.034963	0.0512963	0.0463624
Group4_con2_AP_K27540	M4-6cm_603391_1	cellularorganisms;Bacteria;Acidobacteria;unclassifiedAcidobacteria	0	0.00789689	0.00203114	0.00212252	0.00527498	0	0	0.0181618	0.00199651	0.00386414	0.00812522	0.00520287	0.00627403	0.00790147	0.00714912	0.00200632	0.00491409	0.00661551	0	0.00416989	0	0
Group4_con2_AP_K27540	M4-6cm_623794_1	cellularorganisms;Bacteria;Pseudomonadota;delta/epsilonsubdivisions;Deltaproteobacteria;Desulfobacterales;Desulfobacteraceae;unclassifiedDesulfobacteraceae	0.00202414	0.0096067	0	0.00413133	0	0	0	0	0	0	0.00395379	0	0.00203533	0.00768982	0	0.0078103	0.00239123	0.0021461	0.0042449	0.0020291	0	0.00842299
Group4_con2_AP_K27540	M4-6cm_626952_1	cellularorganisms;Bacteria;Terrabacteriagroup;Chloroflexi;unclassifiedChloroflexi	0.00202414	0.00192134	0.00395346	0	0	0	0	0	0.00194303	0	0	0.00506351	0.00203533	0.00576737	0.00173941	0.0117155	0.00478246	0	0.00212245	0	0	0
Group4_con2_AP_K27540	M4-6cm_664824_1	cellularorganisms;Bacteria;Terrabacteriagroup;Chloroflexi;unclassifiedChloroflexi	0.00208943	0.00793328	0.00408099	0.00426459	0	0	0	0.0026065	0.0120342	0.00388195	0.00816266	0	0.00210098	0	0.00538655	0.00806225	0.0074051	0.00664599	0.00438183	0.00418911	0.00553149	0
Group4_con2_AP_K27540	M4-6cm_727587_1	cellularorganisms;Bacteria;Terrabacteriagroup;Chloroflexi;Dehalococcoidia;unclassifiedDehalococcoidia	0	0.00742035	0	0	0	0	0	0	0.00250137	0.00242064	0.00254497	0.00325927	0	0.00742466	0	0.00251366	0	0.0027628	0	0.00261217	0	0
Group4_con2_AP_K27540	M4-6cm_751627_1	cellularorganisms;Bacteria;Pseudomonadota;delta/epsilonsubdivisions;Deltaproteobacteria;unclassifiedDeltaproteobacteria	0.00446706	0.0127206	0.00218122	0	0.00283238	0	0	0.00278626	0	0.00207483	0	0	0.00224588	0.00636399	0.00383869	0.0172365	0	0.00236811	0.0117101	0.00671702	0.00197099	0.0154906
Group4_con2_AP_K27540	M4-6cm_842614_1	cellularorganisms;Bacteria;Terrabacteriagroup;Chloroflexi;Dehalococcoidia;unclassifiedDehalococcoidia	0.0029252	0.0055533	0.0028567	0.00597043	0	0	0	0	0.00280799	0	0	0	0.00588275	0	0	0.00846536	0	0	0.00920185	0	0.00258136	0
Group4_con2_AP_K27540	M4-6cm_898223_1	cellularorganisms; Bacteria; Pseudomonadota; delta/epsilonsubdivisions; Deltaproteobacteria; unclassifiedDeltaproteobacteria	0	0.00694162	0	0	0	0	0	0	0	0	0	0	0.00245115	0.00231522	0	0	0	0	0	0	0	0
Group4_con2_AP_K27540	M4-6cm_89910_2	cellularorganisms;Bacteria;Pseudomonadota;delta/epsilonsubdivisions;Deltaproteobacteria;unclassifiedDeltaproteobacteria	0.00666774	0.0090416	0.00465113	0.00486038	0	0.00133953	0.00215058	0	0.0027431	0.00530913	0.00279091	0.00238283	0.0028734	0.0117609	0.00818544	0.0110263	0.0123781	0.0111092	0.0119856	0.00859384	0.00588398	0.00924877
Group4_con2_AP_K27540	M4-6cm_953592_1	cellularorganisms;Bacteria;Terrabacteriagroup;Chloroflexi;unclassifiedChloroflexi	0	0.00721308	0.00494735	0.00258496	0	0	0	0.00315984	0	0	0	0	0.007641	0.00721727	0.00217669	0.00488689	0.00299238	0.00537125	0.00265603	0.00761763	0	0
Group4_con2_AP_K27540	M4-6cm_95982_1	cellularorganisms;Bacteria;Terrabacteriagroup;Chloroflexi;unclassifiedChloroflexi	0.0125946	0.0174727	0.0104074	0.00692085	0.00122857	0.00136243	0.00109367	0.00604285	0.01116	0.00629987	0.0160855	0.0060589	0.0204576	0.0165627	0.0149856	0.0196259	0.0137343	0.0143807	0.0223492	0.0126255	0.00854938	0.00537535
Group4_con2_AP_K27540	M49-52cm_105696_1	cellularorganisms;Bacteria;Terrabacteriagroup;Chloroflexi;unclassifiedChloroflexi	0.0145966	0.0155872	0.0133638	0.012103	0.00115689	0	0	0.0113805	0.0271477	0.0135595	0.0240569	0.0136929	0.0357759	0.0381242	0.0258706	0.0272811	0.0161661	0.0193451	0.0200886	0.0155469	0.00563537	0.00632713
Group4_con2_AP_K27540	M49-52cm_112657_2	cellularorganisms;Bacteria;Terrabacteriagroup;Chloroflexi;unclassifiedChloroflexi	0.0128696	0.00469848	0.00290036	0.00202056	0.0025108	0.00139217	0.00335265	0.0246992	0.0237576	0.0119552	0.00870179	0.0198118	0.0129408	0.0159841	0.0161636	0.0229193	0.00584755	0.0178436	0.0155708	0.00694679	0.0183457	0.00411954
Group4_con2_AP_K27540	M49-52cm_113319_3	cellularorganisms;Bacteria;Terrabacteriagroup;Chloroflexi;unclassifiedChloroflexi	0.00262085	0.00746324	0.0076784	0.00267462	0	0.00552846	0	0.00817356	0.0138371	0.00121732	0.00767904	0.0114734	0.00922368	0.00248919	0.00675653	0.00505638	0.0077404	0.00277877	0.00274814	0.00262727	0.00462556	0.00727071
Group4_con2_AP_K27540	M49-52cm_1148456_1	cellularorganisms;Bacteria;Acidobacteria;unclassifiedAcidobacteria	0.00546273	0.00777796	0	0	0	0	0	0.0102219	0.00786576	0	0	0	0.00549293	0.00259416	0	0	0	0.00289594	0	0.00273806	0.00241031	0
Group4_con2_AP_K27540	M49-52cm_1266918_1	cellularorganisms;Bacteria;Terrabacteriagroup;Chloroflexi;Dehalococcoidia;unclassifiedDehalococcoidia	0	0	0.0028203	0	0	0	0	0.00360262	0.00554444	0.00536549	0	0.00361219	0	0.00274287	0	0.00557168	0	0	0	0.00289502	0	0
Group4_con2_AP_K27540	M49-52cm_131293_2	cellularorganisms;Bacteria;Pseudomonadota;delta/epsilonsubdivisions;Deltaproteobacteria;unclassifiedDeltaproteobacteria	0.00786823	0.00280074	0.00480247	0.00501853	0.00249446	0.00138311	0.00111028	0.0294461	0.0132177	0.0164456	0.0153692	0.00738108	0.0168124	0.0242872	0.00507107	0.0104363	0.0058095	0.00417116	0.0051565	0.00295782	0.00086792	0
Group4_con2_AP_K27540	M49-52cm_13480_2	cellularorganisms;Bacteria;Terrabacteriagroup;Chloroflexi;Dehalococcoidia;Dehalococcoidales;unclassifiedDehalococcoidales	0.00382622	0.00544785	0.00560491	0.00292853	0	0.00134518	0.00323948	0.044151	0.0220374	0.0142174	0.00560537	0.00717865	0.0173132	0.016353	0.00904197	0.0212229	0.0033901	0.00405677	0.00501507	0.0076712	0.00422058	0.0092878
Group4_con2_AP_K27540	M49-52cm_139747_2	cellularorganisms;Bacteria;PVCgroup;CandidatusOmnitrophica;unclassifiedCandidatusOmnitrophica	0.0107027	0.0240126	0.00950188	0.00595762	0.00493539	0.00136827	0.00219673	0.0315577	0.0224157	0.0207884	0.0351599	0.0425943	0.0371775	0.0258748	0.0217388	0.0253416	0.00919547	0.0134108	0.0163237	0.0156058	0.0266168	0.0202441
Group4_con2_AP_K27540	M49-52cm_143020_1	cellularorganisms;Bacteria;Acidobacteria;unclassifiedAcidobacteria	0.00857281	0.00723328	0.0120929	0.000972077	0.00241585	0	0.00107529	0.0237652	0.027431	0.0115031	0.0148849	0.0131056	0.023945	0.0162843	0.00982253	0.0137829	0.00337586	0.0131291	0.0119856	0.0124133	0.0268982	0.00924877
Group4_con2_AP_K27540	M49-52cm_146863_2	cellularorganisms;Bacteria;Pseudomonadota;delta/epsilonsubdivisions;Deltaproteobacteria;unclassifiedDeltaproteobacteria	0.00309141	0.00489069	0.00603801	0.00210322	0	0	0.00116327	0.0141403	0.010881	0.00765802	0.00201284	0.00257779	0.0093255	0.00391482	0.00265655	0.00795231	0	0.00327768	0.00864416	0.00516498	0.00454672	0
Group4_con2_AP_K27540	M49-52cm_147727_1	cellularorganisms;Bacteria;Pseudomonadota;delta/epsilonsubdivisions;Deltaproteobacteria;unclassifiedDeltaproteobacteria	0.00101207	0.00480335	0.00197673	0.00103283	0	0	0	0.00126252	0.0068006	0.00282048	0.00395379	0.00253176	0.00305299	0.00288368	0.000869703	0.00390515	0.00239123	0.0042922	0.0042449	0.00304365	0.00357242	0.00140383
Group4_con2_AP_K27540	M49-52cm_150019_1	cellularorganisms;Bacteria;Terrabacteriagroup;Chloroflexi;unclassifiedChloroflexi	0.00498249	0.0104048	0.00681212	0.00203388	0.00379103	0	0	0.0161603	0.0191314	0.00925695	0.0155718	0.0162032	0.0200401	0.0113573	0.0102759	0.0115352	0.00353167	0.00633925	0.00731429	0.0149841	0.00703492	0.00691117
Group4_con2_AP_K27540	M49-52cm_188509_1	cellularorganisms;Bacteria;Terrabacteriagroup;Chloroflexi;unclassifiedChloroflexi	0.00143939	0.00683143	0.0056227	0.00146892	0	0	0.00324977	0	0.00552684	0.00133712	0.00421738	0.00180036	0	0	0.00618455	0	0.0102026	0.00610447	0.00603719	0.00432875	0.00254039	0
Group4_con2_AP_K27540	M49-52cm_19311_1	cellularorganisms;Bacteria;Terrabacteriagroup;Chloroflexi;unclassifiedChloroflexi	0.002533	0.00480872	0.00247367	0	0	0	0	0	0.0182363	0	0.00123694	0.00792058	0.002547	0.00120288	0.00435337	0.00733034	0.00149619	0.00134281	0.00265603	0.00253921	0	0.007027
Group4_con2_AP_K27540	M49-52cm_210928_1	cellularorganisms;Bacteria;Terrabacteriagroup;Chloroflexi;unclassifiedChloroflexi	0.00116258	0.0055177	0.00340606	0.0035593	0.00294858	0	0	0.00580113	0.01116	0.00431991	0.00454179	0.00290827	0.0105211	0.00441672	0.00299713	0.0056074	0.00137343	0.00123263	0.00121905	0.00582716	0.0041037	0
Group4_con2_AP_K27540	M49-52cm_21844_2	cellularorganisms;Bacteria;Pseudomonadota;delta/epsilonsubdivisions;Deltaproteobacteria;unclassifiedDeltaproteobacteria	0.00381816	0.00543638	0.00652529	0	0.00121047	0	0	0.00714456	0.0109955	0.00177344	0.00372905	0.00477569	0.00383927	0.00181318	0.0024608	0.0128911	0.00112765	0.00809645	0.00800723	0.00574129	0.0193738	0.00132403
Group4_con2_AP_K27540	M49-52cm_21844_3	cellularorganisms;Bacteria;Terrabacteriagroup;Chloroflexi;unclassifiedChloroflexi	0.00380215	0.00541359	0.00278483	0.000970039	0.00120539	0	0	0.0035573	0.0127743	0.002649	0.000928353	0.00594458	0.00191159	0.00180558	0.00408414	0.00366773	0.00224585	0.00604688	0.00598024	0.00285861	0.0159373	0.0079109
Group4_con2_AP_K27540	M49-52cm_226093_1	cellularorganisms;Bacteria;Terrabacteriagroup;Chloroflexi;unclassifiedChloroflexi	0.00774109	0.00629825	0.00431988	0.00338567	0.00280475	0.00155516	0	0.00413861	0.0201696	0.00205459	0.0054003	0.00968242	0.00222397	0.00525159	0.00190062	0.00106677	0.00522572	0.00703503	0.00927666	0.00886865	0.01659	0.00306789
Group4_con2_AP_K27540	M49-52cm_320140_2	cellularorganisms;Bacteria;Terrabacteriagroup;Chloroflexi;Anaerolineae;Anaerolineales;unclassifiedAnaerolineales	0.00973572	0.0118817	0.00950771	0	0.00529116	0.00195588	0	0.01041	0.0213614	0.010336	0.019017	0.0173961	0.0265716	0.00660476	0.0107566	0.0254913	0.0115014	0.0176955	0.0189588	0.0097596	0.0122733	0.00771677
Group4_con2_AP_K27540	M49-52cm_32540_1	cellularorganisms;Bacteria;Terrabacteriagroup;Chloroflexi;unclassifiedChloroflexi	0.0407973	0.043126	0.0244484	0.0208172	0.00705488	0.00260783	0.00314011	0.0647734	0.0445029	0.0198106	0.0371284	0.0371117	0.0540756	0.0378673	0.0334649	0.0554548	0.029575	0.0314586	0.0272229	0.0297435	0.0409111	0.0360116
Group4_con2_AP_K27540	M49-52cm_345911_2	cellularorganisms;Bacteria;Terrabacteriagroup;Chloroflexi;unclassifiedChloroflexi	0.00184312	0.00174951	0.00179995	0.00188093	0	0.00259193	0.00208064	0.00459846	0.0123848	0.00342432	0.0036002	0.00230534	0.00185331	0.00175053	0.0063354	0.00355591	0.00870953	0.00390835	0.00386528	0.00554291	0.0113853	0
Group4_con2_AP_K27540	M49-52cm_401581_1	cellularorganisms;Bacteria;Terrabacteriagroup;Chloroflexi;Dehalococcoidia;Dehalococcoidales;unclassifiedDehalococcoidales	0	0.00289818	0	0	0	0	0	0.00571324	0.00439635	0.00141815	0.00149099	0	0.00460518	0	0.00131187	0.0029453	0.00180349	0.00161861	0.00160077	0	0	0
Group4_con2_AP_K27540	M49-52cm_41421_3	cellularorganisms;Bacteria;Pseudomonadota;delta/epsilonsubdivisions;Deltaproteobacteria;unclassifiedDeltaproteobacteria	0.0103047	0.0106706	0.0036594	0.000956009	0	0.00263477	0	0.00584309	0.0161866	0.00435115	0.00823434	0.0175758	0.00659378	0.00622812	0.0056351	0.0063257	0.00332006	0.0119188	0.0137521	0.00845179	0.0115735	0.0142936
Group4_con2_AP_K27540	M49-52cm_422283_1	cellularorganisms;Bacteria;Terrabacteriagroup;Chloroflexi;unclassifiedChloroflexi	0.00355613	0.00337553	0.00520927	0	0	0	0	0.00221808	0.0153614	0.00330346	0.00173657	0.00667192	0.00357579	0.00506624	0	0.00686082	0.00210053	0.00377041	0.00186443	0	0.00313813	0.00246634
Group4_con2_AP_K27540	M49-52cm_426716_1	cellularorganisms;Bacteria;Pseudomonadota;delta/epsilonsubdivisions;Deltaproteobacteria;unclassifiedDeltaproteobacteria	0.0124465	0.0202532	0.012155	0.00725817	0	0.00250045	0.00200721	0.0110904	0.0221886	0.0148656	0.012156	0.0133438	0.0250305	0.0118212	0.00763974	0.017152	0.0189048	0.0113112	0.00745771	0.0106946	0.0172597	0.0221971
Group4_con2_AP_K27540	M49-52cm_441113_1	cellularorganisms;Bacteria;Terrabacteriagroup;Chloroflexi;unclassifiedChloroflexi	0.0064313	0.00457851	0.00471051	0	0	0	0	0	0.0169774	0.00298717	0.0047109	0	0.00323343	0.00152706	0.00552662	0.00465295	0.00189942	0.00852352	0.00505776	0.00644707	0.00567533	0
[truncated: 1,145 more rows]

## Sheet: Table S5
categories	M0-1cm	M4-6cm	M10-12cm	M12-15cm	M15-18cm	M18-21cm	M21-24cm	M28-31cm	M49-52cm	M78-81cm	M99-102cm	M108-111cm	M120-123cm	M129-131cm	M149-152cm	M200-203cm	M275-278cm	M300-303cm	M407-410cm	M539-542cm	M644-647cm	M749-752cm	average
[truncated: 134 more rows]

[truncated: 8 more sheets: Table S6, Table S7, Table S8, Table S9, Table S10, Table S11, Table S12, Table S13]
